# Supplementary material for: Transcriptomic Analysis of the Endangered Neritid Species Clithon retropictus: De Novo Assembly, Functional Annotation, and Marker Discovery
Source: Genes (Basel). 2016 Jul 22;7(7):35. doi: 10.3390/genes7070035 (PMC4962005; doi:10.3390/genes7070035)
Supplement: Supplementary file 1 [file genes-07-00035-s001.zip]

Archive with 6 entries (5 files):
- genes-131355-supplementary/
- genes-131355-supplementary/genes-131355-Table S1.docx
- genes-131355-supplementary/genes-131355-Table S2.xlsx
- genes-131355-supplementary/genes-131355-Table S3.xlsx
- genes-131355-supplementary/genes-131355-Table S4.xlsx
- genes-131355-supplementary/genes-131355-Table S5.xlsx
