# Supplementary material for: Transcriptomic Analysis of the Endangered Neritid Species Clithon retropictus: De Novo Assembly, Functional Annotation, and Marker Discovery
Source: Genes (Basel). 2016 Jul 22;7(7):35. doi: 10.3390/genes7070035 (PMC4962005; doi:10.3390/genes7070035)
Supplement: Supplementary file 1 [file genes-07-00035-s001.zip › genes-131355-supplementary/genes-131355-Table S2.xlsx]

## Sheet: Sheet1
Table S2. unigene annotation against PANM, Unigene, and KOG DB.
Seq	PANM	UNIGENE	KOG	SUM
Cr_Uni_000002	P	U		PU		P	22143
Cr_Uni_000004	P	U		PU		U	23454
Cr_Uni_000005		U		U		K	61
Cr_Uni_000006	P	U		PU		PK	17143
Cr_Uni_000007	P	U	K	PUK		PU	29269
Cr_Uni_000008	P	U	K	PUK		UK	23
Cr_Uni_000013	P	U	K	PUK		PUK	26079
Cr_Uni_000020	P	U		PU			118172
Cr_Uni_000021		U		U
Cr_Uni_000025		U		U
Cr_Uni_000030	P	U		PU
Cr_Uni_000031	P	U	K	PUK
Cr_Uni_000032	P	U	K	PUK
Cr_Uni_000033	P	U		PU
Cr_Uni_000035	P			P
Cr_Uni_000036	P	U		PU
Cr_Uni_000038	P			P
Cr_Uni_000042	P			P
Cr_Uni_000043	P	U		PU
Cr_Uni_000049	P		K	PK
Cr_Uni_000050	P			P
Cr_Uni_000051		U		U
Cr_Uni_000052	P	U		PU
Cr_Uni_000054	P			P
Cr_Uni_000057	P			P
Cr_Uni_000059	P			P
Cr_Uni_000060	P	U		PU
Cr_Uni_000061	P	U		PU
Cr_Uni_000062	P			P
Cr_Uni_000064	P	U	K	PUK
Cr_Uni_000065	P	U	K	PUK
Cr_Uni_000066	P			P
Cr_Uni_000071		U		U
Cr_Uni_000073	P		K	PK
Cr_Uni_000074	P		K	PK
Cr_Uni_000075	P		K	PK
Cr_Uni_000077	P	U	K	PUK
Cr_Uni_000079		U		U
Cr_Uni_000080	P			P
Cr_Uni_000083	P		K	PK
Cr_Uni_000088	P	U	K	PUK
Cr_Uni_000089	P	U	K	PUK
Cr_Uni_000090	P	U	K	PUK
Cr_Uni_000091	P	U		PU
Cr_Uni_000095		U		U
Cr_Uni_000097		U		U
Cr_Uni_000098	P	U	K	PUK
Cr_Uni_000102	P	U	K	PUK
Cr_Uni_000103	P			P
Cr_Uni_000104		U		U
Cr_Uni_000106	P			P
Cr_Uni_000111	P	U		PU
Cr_Uni_000112	P	U		PU
Cr_Uni_000113	P		K	PK
Cr_Uni_000115	P		K	PK
Cr_Uni_000116	P	U	K	PUK
Cr_Uni_000117	P	U		PU
Cr_Uni_000118	P			P
Cr_Uni_000119	P	U		PU
Cr_Uni_000120	P		K	PK
Cr_Uni_000121	P	U		PU
Cr_Uni_000123	P	U		PU
Cr_Uni_000128		U		U
Cr_Uni_000131		U		U
Cr_Uni_000132		U		U
Cr_Uni_000136	P	U		PU
Cr_Uni_000137	P			P
Cr_Uni_000138	P			P
Cr_Uni_000141	P			P
Cr_Uni_000142	P	U		PU
Cr_Uni_000144	P	U		PU
Cr_Uni_000145		U		U
Cr_Uni_000150	P	U		PU
Cr_Uni_000153	P	U		PU
Cr_Uni_000155		U		U
Cr_Uni_000159		U		U
Cr_Uni_000161	P		K	PK
Cr_Uni_000162	P			P
Cr_Uni_000164	P	U	K	PUK
Cr_Uni_000165	P	U		PU
Cr_Uni_000169	P	U		PU
Cr_Uni_000170	P		K	PK
Cr_Uni_000171		U		U
Cr_Uni_000173		U		U
Cr_Uni_000175	P	U		PU
Cr_Uni_000176	P		K	PK
Cr_Uni_000179	P			P
Cr_Uni_000184	P	U	K	PUK
Cr_Uni_000185		U		U
Cr_Uni_000189	P		K	PK
Cr_Uni_000192	P	U	K	PUK
Cr_Uni_000193	P		K	PK
Cr_Uni_000195	P			P
Cr_Uni_000199	P			P
Cr_Uni_000202	P	U		PU
Cr_Uni_000204	P			P
Cr_Uni_000209		U		U
Cr_Uni_000210		U		U
Cr_Uni_000212	P	U		PU
Cr_Uni_000214	P	U		PU
Cr_Uni_000215	P	U	K	PUK
Cr_Uni_000218	P	U		PU
Cr_Uni_000221	P	U		PU
Cr_Uni_000222	P	U	K	PUK
Cr_Uni_000227		U		U
Cr_Uni_000230		U		U
Cr_Uni_000233	P	U	K	PUK
Cr_Uni_000239	P	U		PU
Cr_Uni_000240	P		K	PK
Cr_Uni_000243	P	U	K	PUK
Cr_Uni_000245	P		K	PK
Cr_Uni_000248	P	U		PU
Cr_Uni_000254		U		U
Cr_Uni_000256	P	U		PU
Cr_Uni_000262		U		U
Cr_Uni_000263	P	U		PU
Cr_Uni_000265	P			P
Cr_Uni_000266	P	U	K	PUK
Cr_Uni_000268	P	U		PU
Cr_Uni_000271	P	U		PU
Cr_Uni_000272	P	U		PU
Cr_Uni_000282	P	U		PU
Cr_Uni_000286	P	U		PU
Cr_Uni_000288	P			P
Cr_Uni_000294	P	U	K	PUK
Cr_Uni_000297	P	U		PU
Cr_Uni_000298	P	U	K	PUK
Cr_Uni_000301	P	U		PU
Cr_Uni_000302	P	U		PU
Cr_Uni_000304	P		K	PK
Cr_Uni_000305	P	U		PU
Cr_Uni_000318	P	U		PU
Cr_Uni_000321	P	U		PU
Cr_Uni_000325	P			P
Cr_Uni_000326	P	U	K	PUK
Cr_Uni_000328		U		U
Cr_Uni_000329	P	U	K	PUK
Cr_Uni_000330	P	U		PU
Cr_Uni_000332	P	U	K	PUK
Cr_Uni_000333	P		K	PK
Cr_Uni_000335	P	U	K	PUK
Cr_Uni_000344	P	U	K	PUK
Cr_Uni_000349		U		U
Cr_Uni_000351	P	U	K	PUK
Cr_Uni_000353	P	U		PU
Cr_Uni_000354		U		U
Cr_Uni_000356	P			P
Cr_Uni_000357	P			P
Cr_Uni_000362	P	U		PU
Cr_Uni_000364		U		U
Cr_Uni_000366		U		U
Cr_Uni_000369	P	U		PU
Cr_Uni_000370		U		U
Cr_Uni_000371	P	U		PU
Cr_Uni_000372	P	U		PU
Cr_Uni_000373	P	U		PU
Cr_Uni_000374		U		U
Cr_Uni_000375	P	U	K	PUK
Cr_Uni_000376	P	U		PU
Cr_Uni_000378	P			P
Cr_Uni_000379		U		U
Cr_Uni_000381	P	U	K	PUK
Cr_Uni_000382	P			P
Cr_Uni_000387	P			P
Cr_Uni_000388		U		U
Cr_Uni_000389	P			P
Cr_Uni_000391	P	U		PU
Cr_Uni_000392	P	U		PU
Cr_Uni_000394	P			P
Cr_Uni_000395	P		K	PK
Cr_Uni_000396	P			P
Cr_Uni_000398	P	U	K	PUK
Cr_Uni_000403	P	U		PU
Cr_Uni_000417	P	U	K	PUK
Cr_Uni_000419	P	U		PU
Cr_Uni_000420		U		U
Cr_Uni_000422	P		K	PK
Cr_Uni_000423		U		U
Cr_Uni_000426		U		U
Cr_Uni_000427	P	U	K	PUK
Cr_Uni_000428	P	U	K	PUK
Cr_Uni_000430		U		U
Cr_Uni_000432	P			P
Cr_Uni_000439		U		U
Cr_Uni_000441	P			P
Cr_Uni_000445	P	U		PU
Cr_Uni_000453	P	U	K	PUK
Cr_Uni_000455	P		K	PK
Cr_Uni_000458	P	U	K	PUK
Cr_Uni_000461	P			P
Cr_Uni_000464	P	U	K	PUK
Cr_Uni_000465	P			P
Cr_Uni_000466	P			P
Cr_Uni_000467		U		U
Cr_Uni_000468	P			P
Cr_Uni_000474	P	U		PU
Cr_Uni_000475	P	U		PU
Cr_Uni_000476		U		U
Cr_Uni_000477		U		U
Cr_Uni_000479	P	U	K	PUK
Cr_Uni_000482	P	U	K	PUK
Cr_Uni_000490	P		K	PK
Cr_Uni_000497	P		K	PK
Cr_Uni_000498	P			P
Cr_Uni_000504	P	U	K	PUK
Cr_Uni_000505	P			P
Cr_Uni_000507	P		K	PK
Cr_Uni_000510		U		U
Cr_Uni_000511		U		U
Cr_Uni_000515	P	U		PU
Cr_Uni_000519		U		U
Cr_Uni_000522		U		U
Cr_Uni_000523	P	U		PU
Cr_Uni_000524	P	U		PU
Cr_Uni_000527		U		U
Cr_Uni_000528	P			P
Cr_Uni_000529	P			P
Cr_Uni_000530	P		K	PK
Cr_Uni_000531	P	U	K	PUK
Cr_Uni_000532	P	U		PU
Cr_Uni_000533	P	U	K	PUK
Cr_Uni_000536	P	U		PU
Cr_Uni_000539		U		U
Cr_Uni_000541		U		U
Cr_Uni_000545	P			P
Cr_Uni_000549		U		U
Cr_Uni_000551	P			P
Cr_Uni_000552	P	U		PU
Cr_Uni_000553		U		U
Cr_Uni_000554	P	U		PU
Cr_Uni_000556	P	U		PU
Cr_Uni_000557	P			P
Cr_Uni_000558	P	U		PU
Cr_Uni_000559	P	U	K	PUK
Cr_Uni_000560		U		U
Cr_Uni_000563	P		K	PK
Cr_Uni_000568		U		U
Cr_Uni_000571	P	U	K	PUK
Cr_Uni_000572	P	U		PU
Cr_Uni_000575	P	U		PU
Cr_Uni_000576	P		K	PK
Cr_Uni_000577	P			P
Cr_Uni_000578		U		U
Cr_Uni_000584	P			P
Cr_Uni_000585	P	U		PU
Cr_Uni_000586		U		U
Cr_Uni_000588	P			P
Cr_Uni_000589	P	U	K	PUK
Cr_Uni_000590	P	U		PU
Cr_Uni_000595	P		K	PK
Cr_Uni_000596	P	U		PU
Cr_Uni_000604	P	U		PU
Cr_Uni_000608		U		U
Cr_Uni_000609	P			P
Cr_Uni_000614	P		K	PK
Cr_Uni_000617		U		U
Cr_Uni_000618	P		K	PK
Cr_Uni_000619	P		K	PK
Cr_Uni_000624	P		K	PK
Cr_Uni_000625	P			P
Cr_Uni_000626	P			P
Cr_Uni_000633	P	U	K	PUK
Cr_Uni_000634		U		U
Cr_Uni_000635	P	U	K	PUK
Cr_Uni_000638	P			P
Cr_Uni_000642		U		U
Cr_Uni_000643		U		U
Cr_Uni_000647	P		K	PK
Cr_Uni_000648	P	U	K	PUK
Cr_Uni_000649	P	U		PU
Cr_Uni_000651	P	U	K	PUK
Cr_Uni_000657	P	U		PU
Cr_Uni_000660	P			P
Cr_Uni_000665		U		U
Cr_Uni_000671	P	U		PU
Cr_Uni_000673		U		U
Cr_Uni_000674	P	U		PU
Cr_Uni_000675	P	U		PU
Cr_Uni_000681	P	U		PU
Cr_Uni_000683	P	U		PU
Cr_Uni_000684	P			P
Cr_Uni_000685	P	U		PU
Cr_Uni_000688	P			P
Cr_Uni_000692	P			P
Cr_Uni_000693	P	U		PU
Cr_Uni_000694	P			P
Cr_Uni_000695	P	U		PU
Cr_Uni_000696		U		U
Cr_Uni_000697		U		U
Cr_Uni_000701	P			P
Cr_Uni_000704	P			P
Cr_Uni_000705	P			P
Cr_Uni_000706	P	U		PU
Cr_Uni_000707	P		K	PK
Cr_Uni_000709	P	U	K	PUK
Cr_Uni_000710	P			P
Cr_Uni_000711	P	U	K	PUK
Cr_Uni_000715	P	U	K	PUK
Cr_Uni_000716		U		U
Cr_Uni_000720		U		U
Cr_Uni_000726	P			P
Cr_Uni_000727	P	U		PU
Cr_Uni_000728	P	U		PU
Cr_Uni_000737		U		U
Cr_Uni_000740	P	U		PU
Cr_Uni_000741	P	U	K	PUK
Cr_Uni_000744	P			P
Cr_Uni_000745	P			P
Cr_Uni_000748	P	U		PU
Cr_Uni_000750	P	U		PU
Cr_Uni_000753	P	U	K	PUK
Cr_Uni_000754	P		K	PK
Cr_Uni_000756	P			P
Cr_Uni_000762	P	U		PU
Cr_Uni_000764		U		U
Cr_Uni_000765	P	U	K	PUK
Cr_Uni_000768	P	U		PU
Cr_Uni_000771	P		K	PK
Cr_Uni_000772	P	U	K	PUK
Cr_Uni_000775		U		U
Cr_Uni_000778	P		K	PK
Cr_Uni_000781	P			P
Cr_Uni_000782	P	U		PU
Cr_Uni_000789		U		U
Cr_Uni_000790		U		U
Cr_Uni_000795	P	U		PU
Cr_Uni_000797		U		U
Cr_Uni_000799		U		U
Cr_Uni_000803		U		U
Cr_Uni_000804	P	U		PU
Cr_Uni_000805	P	U		PU
Cr_Uni_000806		U		U
Cr_Uni_000807	P	U	K	PUK
Cr_Uni_000809	P		K	PK
Cr_Uni_000810	P	U	K	PUK
Cr_Uni_000811	P	U	K	PUK
Cr_Uni_000814		U		U
Cr_Uni_000818	P			P
Cr_Uni_000821		U		U
Cr_Uni_000822	P	U	K	PUK
Cr_Uni_000823		U		U
Cr_Uni_000824	P	U	K	PUK
Cr_Uni_000827	P		K	PK
Cr_Uni_000829	P			P
Cr_Uni_000833	P	U		PU
Cr_Uni_000836	P	U		PU
Cr_Uni_000837	P	U		PU
Cr_Uni_000838	P		K	PK
Cr_Uni_000842		U		U
Cr_Uni_000849	P	U	K	PUK
Cr_Uni_000862	P	U		PU
Cr_Uni_000866	P	U		PU
Cr_Uni_000868	P	U		PU
Cr_Uni_000871	P		K	PK
Cr_Uni_000883		U		U
Cr_Uni_000885	P	U		PU
Cr_Uni_000890	P	U	K	PUK
Cr_Uni_000895		U		U
Cr_Uni_000896	P			P
Cr_Uni_000898	P	U		PU
Cr_Uni_000899	P			P
Cr_Uni_000901	P			P
Cr_Uni_000905	P	U		PU
Cr_Uni_000906		U		U
Cr_Uni_000907	P			P
Cr_Uni_000910	P	U		PU
Cr_Uni_000916	P	U		PU
Cr_Uni_000919	P	U		PU
Cr_Uni_000924		U		U
Cr_Uni_000925	P	U	K	PUK
Cr_Uni_000926	P			P
Cr_Uni_000929	P	U		PU
Cr_Uni_000933	P	U	K	PUK
Cr_Uni_000935	P		K	PK
Cr_Uni_000936		U		U
Cr_Uni_000937		U		U
Cr_Uni_000938		U		U
Cr_Uni_000939	P	U		PU
Cr_Uni_000942		U		U
Cr_Uni_000943	P			P
Cr_Uni_000944	P			P
Cr_Uni_000946	P			P
Cr_Uni_000947	P	U		PU
Cr_Uni_000948	P	U	K	PUK
Cr_Uni_000952		U		U
Cr_Uni_000953	P		K	PK
Cr_Uni_000954	P	U		PU
Cr_Uni_000955	P	U		PU
Cr_Uni_000956	P	U		PU
Cr_Uni_000957	P	U	K	PUK
Cr_Uni_000958	P	U		PU
Cr_Uni_000961	P	U	K	PUK
Cr_Uni_000963	P	U		PU
Cr_Uni_000964	P		K	PK
Cr_Uni_000970	P	U	K	PUK
Cr_Uni_000971	P		K	PK
Cr_Uni_000977	P	U	K	PUK
Cr_Uni_000978	P	U		PU
Cr_Uni_000980	P		K	PK
Cr_Uni_000981	P	U	K	PUK
Cr_Uni_000982	P		K	PK
Cr_Uni_000986	P	U	K	PUK
Cr_Uni_000990	P	U	K	PUK
Cr_Uni_000992		U		U
Cr_Uni_000993	P			P
Cr_Uni_000994	P	U	K	PUK
Cr_Uni_000995	P	U		PU
Cr_Uni_000998		U		U
Cr_Uni_000999	P			P
Cr_Uni_001002	P	U	K	PUK
Cr_Uni_001007	P	U		PU
Cr_Uni_001008	P	U	K	PUK
Cr_Uni_001009	P			P
Cr_Uni_001012	P	U		PU
Cr_Uni_001013		U		U
Cr_Uni_001014		U		U
Cr_Uni_001015	P	U		PU
Cr_Uni_001016	P	U	K	PUK
Cr_Uni_001019	P			P
Cr_Uni_001021	P			P
Cr_Uni_001027		U		U
Cr_Uni_001029	P	U	K	PUK
Cr_Uni_001031	P	U	K	PUK
Cr_Uni_001034	P	U	K	PUK
Cr_Uni_001036	P		K	PK
Cr_Uni_001042	P	U	K	PUK
Cr_Uni_001043	P		K	PK
Cr_Uni_001044		U		U
Cr_Uni_001045	P			P
Cr_Uni_001046		U		U
Cr_Uni_001049	P			P
Cr_Uni_001054	P	U		PU
Cr_Uni_001055	P	U		PU
Cr_Uni_001056	P			P
Cr_Uni_001059	P	U	K	PUK
Cr_Uni_001064	P		K	PK
Cr_Uni_001068		U		U
Cr_Uni_001069	P	U		PU
Cr_Uni_001074	P			P
Cr_Uni_001078	P	U		PU
Cr_Uni_001082		U		U
Cr_Uni_001089	P		K	PK
Cr_Uni_001093	P			P
Cr_Uni_001097		U		U
Cr_Uni_001098	P	U		PU
Cr_Uni_001100	P			P
Cr_Uni_001107	P			P
Cr_Uni_001116	P	U	K	PUK
Cr_Uni_001117	P	U		PU
Cr_Uni_001118	P			P
Cr_Uni_001123		U		U
Cr_Uni_001124	P		K	PK
Cr_Uni_001126	P	U	K	PUK
Cr_Uni_001127	P			P
Cr_Uni_001129	P	U	K	PUK
Cr_Uni_001133	P			P
Cr_Uni_001134		U		U
Cr_Uni_001136	P	U	K	PUK
Cr_Uni_001138	P	U		PU
Cr_Uni_001141		U		U
Cr_Uni_001144	P	U	K	PUK
Cr_Uni_001145		U		U
Cr_Uni_001146	P	U	K	PUK
Cr_Uni_001147	P	U		PU
Cr_Uni_001150	P	U		PU
Cr_Uni_001153	P		K	PK
Cr_Uni_001155	P	U	K	PUK
Cr_Uni_001158	P	U	K	PUK
Cr_Uni_001159	P	U		PU
Cr_Uni_001161	P	U	K	PUK
Cr_Uni_001164	P			P
Cr_Uni_001165	P	U		PU
Cr_Uni_001166	P	U		PU
Cr_Uni_001170	P	U		PU
Cr_Uni_001175		U		U
Cr_Uni_001177	P			P
Cr_Uni_001179		U		U
Cr_Uni_001180	P	U		PU
Cr_Uni_001182	P	U	K	PUK
Cr_Uni_001183	P	U		PU
Cr_Uni_001184	P		K	PK
Cr_Uni_001185	P			P
Cr_Uni_001186	P			P
Cr_Uni_001191	P	U	K	PUK
Cr_Uni_001192	P		K	PK
Cr_Uni_001193	P	U	K	PUK
Cr_Uni_001194		U		U
Cr_Uni_001195	P	U		PU
Cr_Uni_001196	P	U		PU
Cr_Uni_001199	P			P
Cr_Uni_001201	P	U	K	PUK
Cr_Uni_001203	P	U		PU
Cr_Uni_001205	P	U		PU
Cr_Uni_001206	P	U		PU
Cr_Uni_001208	P	U	K	PUK
Cr_Uni_001209	P		K	PK
Cr_Uni_001212	P			P
Cr_Uni_001213	P		K	PK
Cr_Uni_001214	P		K	PK
Cr_Uni_001216	P			P
Cr_Uni_001219	P	U		PU
Cr_Uni_001220	P	U		PU
Cr_Uni_001227	P			P
Cr_Uni_001228	P	U	K	PUK
Cr_Uni_001230	P	U		PU
Cr_Uni_001233	P		K	PK
Cr_Uni_001234	P	U		PU
Cr_Uni_001236	P		K	PK
Cr_Uni_001241	P		K	PK
Cr_Uni_001243		U		U
Cr_Uni_001244	P	U	K	PUK
Cr_Uni_001247	P			P
Cr_Uni_001248	P	U		PU
Cr_Uni_001250	P	U	K	PUK
Cr_Uni_001252	P		K	PK
Cr_Uni_001253	P	U	K	PUK
Cr_Uni_001254	P	U	K	PUK
Cr_Uni_001256	P	U		PU
Cr_Uni_001259	P		K	PK
Cr_Uni_001260		U		U
Cr_Uni_001261	P			P
Cr_Uni_001262	P	U	K	PUK
Cr_Uni_001263		U		U
Cr_Uni_001267		U		U
Cr_Uni_001268	P		K	PK
Cr_Uni_001269	P		K	PK
Cr_Uni_001272	P	U	K	PUK
Cr_Uni_001273	P	U		PU
Cr_Uni_001279		U		U
Cr_Uni_001282		U		U
Cr_Uni_001284	P	U	K	PUK
Cr_Uni_001289	P	U	K	PUK
Cr_Uni_001294	P			P
Cr_Uni_001295	P	U		PU
Cr_Uni_001300	P	U	K	PUK
Cr_Uni_001302		U		U
Cr_Uni_001306	P	U		PU
Cr_Uni_001307	P	U	K	PUK
Cr_Uni_001308	P	U		PU
Cr_Uni_001309	P	U	K	PUK
Cr_Uni_001310		U		U
Cr_Uni_001311	P	U	K	PUK
Cr_Uni_001313	P		K	PK
Cr_Uni_001315		U		U
Cr_Uni_001316	P	U	K	PUK
Cr_Uni_001317	P			P
Cr_Uni_001318	P	U		PU
Cr_Uni_001319	P			P
Cr_Uni_001320	P		K	PK
Cr_Uni_001322	P	U	K	PUK
Cr_Uni_001323	P			P
Cr_Uni_001326	P	U	K	PUK
Cr_Uni_001330		U		U
Cr_Uni_001332	P	U		PU
Cr_Uni_001334		U		U
Cr_Uni_001335	P	U	K	PUK
Cr_Uni_001338	P	U	K	PUK
Cr_Uni_001339	P	U	K	PUK
Cr_Uni_001341	P	U		PU
Cr_Uni_001342	P			P
Cr_Uni_001344	P	U	K	PUK
Cr_Uni_001345		U		U
Cr_Uni_001348	P	U		PU
Cr_Uni_001350		U		U
Cr_Uni_001352	P	U		PU
Cr_Uni_001355	P	U	K	PUK
Cr_Uni_001356		U		U
Cr_Uni_001357	P	U	K	PUK
Cr_Uni_001358		U		U
Cr_Uni_001361	P	U		PU
Cr_Uni_001362	P		K	PK
Cr_Uni_001363	P	U		PU
Cr_Uni_001364	P	U		PU
Cr_Uni_001365	P	U		PU
Cr_Uni_001366	P		K	PK
Cr_Uni_001369	P			P
Cr_Uni_001374	P			P
Cr_Uni_001375	P	U	K	PUK
Cr_Uni_001376		U		U
Cr_Uni_001380	P	U	K	PUK
Cr_Uni_001387	P			P
Cr_Uni_001391	P	U	K	PUK
Cr_Uni_001392	P			P
Cr_Uni_001393	P	U	K	PUK
Cr_Uni_001394	P	U	K	PUK
Cr_Uni_001395		U		U
Cr_Uni_001396	P		K	PK
Cr_Uni_001399	P	U		PU
Cr_Uni_001401	P	U		PU
Cr_Uni_001402		U		U
Cr_Uni_001404	P	U	K	PUK
Cr_Uni_001414	P			P
Cr_Uni_001417	P	U		PU
Cr_Uni_001418	P	U	K	PUK
Cr_Uni_001419		U		U
Cr_Uni_001420	P	U		PU
Cr_Uni_001421		U		U
Cr_Uni_001422	P	U		PU
Cr_Uni_001423	P	U	K	PUK
Cr_Uni_001427	P	U	K	PUK
Cr_Uni_001429	P	U		PU
Cr_Uni_001430	P	U		PU
Cr_Uni_001434	P			P
Cr_Uni_001437	P		K	PK
Cr_Uni_001438	P	U		PU
Cr_Uni_001443		U		U
Cr_Uni_001444	P	U	K	PUK
Cr_Uni_001445	P	U		PU
Cr_Uni_001447	P	U		PU
Cr_Uni_001450	P		K	PK
Cr_Uni_001451		U		U
Cr_Uni_001452	P	U		PU
Cr_Uni_001453	P	U	K	PUK
Cr_Uni_001454	P	U	K	PUK
Cr_Uni_001457		U		U
Cr_Uni_001458	P		K	PK
Cr_Uni_001459	P	U		PU
Cr_Uni_001460	P	U		PU
Cr_Uni_001463	P	U	K	PUK
Cr_Uni_001465		U		U
Cr_Uni_001473	P		K	PK
Cr_Uni_001475	P		K	PK
Cr_Uni_001476	P			P
Cr_Uni_001479	P	U	K	PUK
Cr_Uni_001480	P	U	K	PUK
Cr_Uni_001481	P	U	K	PUK
Cr_Uni_001482		U		U
Cr_Uni_001483	P	U	K	PUK
Cr_Uni_001486	P			P
Cr_Uni_001487		U		U
Cr_Uni_001488		U		U
Cr_Uni_001491	P		K	PK
Cr_Uni_001497	P	U		PU
Cr_Uni_001500	P		K	PK
Cr_Uni_001501	P			P
Cr_Uni_001502	P		K	PK
Cr_Uni_001503	P			P
Cr_Uni_001504	P			P
Cr_Uni_001505		U		U
Cr_Uni_001507		U		U
Cr_Uni_001511	P	U	K	PUK
Cr_Uni_001512	P			P
Cr_Uni_001513	P	U	K	PUK
Cr_Uni_001514	P			P
Cr_Uni_001515	P		K	PK
Cr_Uni_001517	P	U		PU
Cr_Uni_001518	P	U	K	PUK
Cr_Uni_001520	P	U	K	PUK
Cr_Uni_001521	P	U	K	PUK
Cr_Uni_001522	P	U		PU
Cr_Uni_001523	P	U	K	PUK
Cr_Uni_001524	P	U	K	PUK
Cr_Uni_001525	P	U	K	PUK
Cr_Uni_001526	P			P
Cr_Uni_001527	P	U	K	PUK
Cr_Uni_001528		U		U
Cr_Uni_001532	P	U		PU
Cr_Uni_001533		U		U
Cr_Uni_001536	P	U		PU
Cr_Uni_001537	P	U		PU
Cr_Uni_001538	P		K	PK
Cr_Uni_001539		U		U
Cr_Uni_001540	P	U		PU
Cr_Uni_001542	P	U	K	PUK
Cr_Uni_001544	P	U		PU
Cr_Uni_001551	P	U	K	PUK
Cr_Uni_001552	P		K	PK
Cr_Uni_001554	P			P
Cr_Uni_001555	P			P
Cr_Uni_001556		U		U
Cr_Uni_001568		U		U
Cr_Uni_001571	P			P
Cr_Uni_001573	P	U		PU
Cr_Uni_001576	P	U	K	PUK
Cr_Uni_001577	P	U	K	PUK
Cr_Uni_001580	P			P
Cr_Uni_001581		U		U
Cr_Uni_001582	P	U		PU
Cr_Uni_001583	P	U	K	PUK
Cr_Uni_001584	P	U	K	PUK
Cr_Uni_001588		U		U
Cr_Uni_001594	P	U		PU
Cr_Uni_001595	P	U	K	PUK
Cr_Uni_001596	P	U	K	PUK
Cr_Uni_001597	P	U		PU
Cr_Uni_001598	P	U	K	PUK
Cr_Uni_001603	P	U	K	PUK
Cr_Uni_001604	P	U	K	PUK
Cr_Uni_001607	P	U	K	PUK
Cr_Uni_001608	P		K	PK
Cr_Uni_001609		U		U
Cr_Uni_001610	P	U		PU
Cr_Uni_001611	P	U		PU
Cr_Uni_001612		U		U
Cr_Uni_001613	P	U	K	PUK
Cr_Uni_001614	P	U	K	PUK
Cr_Uni_001615	P	U		PU
Cr_Uni_001616	P	U		PU
Cr_Uni_001618	P			P
Cr_Uni_001620	P			P
Cr_Uni_001621	P		K	PK
Cr_Uni_001622	P		K	PK
Cr_Uni_001623	P	U	K	PUK
Cr_Uni_001626	P	U		PU
Cr_Uni_001627	P	U		PU
Cr_Uni_001629		U		U
Cr_Uni_001632	P			P
Cr_Uni_001634	P			P
Cr_Uni_001635	P	U	K	PUK
Cr_Uni_001636	P	U	K	PUK
Cr_Uni_001638		U		U
Cr_Uni_001639		U		U
Cr_Uni_001640		U		U
Cr_Uni_001641	P			P
Cr_Uni_001643	P	U	K	PUK
Cr_Uni_001644		U		U
Cr_Uni_001645	P	U	K	PUK
Cr_Uni_001646	P	U	K	PUK
Cr_Uni_001647	P	U	K	PUK
Cr_Uni_001648	P	U	K	PUK
Cr_Uni_001650	P		K	PK
Cr_Uni_001651		U		U
Cr_Uni_001655	P	U	K	PUK
Cr_Uni_001656	P			P
Cr_Uni_001661		U		U
Cr_Uni_001663	P	U		PU
Cr_Uni_001667	P		K	PK
Cr_Uni_001668	P			P
Cr_Uni_001670	P	U	K	PUK
Cr_Uni_001671		U		U
Cr_Uni_001676	P		K	PK
Cr_Uni_001678	P	U	K	PUK
Cr_Uni_001680	P			P
Cr_Uni_001682	P	U	K	PUK
Cr_Uni_001683	P		K	PK
Cr_Uni_001687	P			P
Cr_Uni_001688	P	U		PU
Cr_Uni_001693	P			P
Cr_Uni_001694	P			P
Cr_Uni_001697	P			P
Cr_Uni_001700	P	U		PU
Cr_Uni_001702	P	U		PU
Cr_Uni_001703		U		U
Cr_Uni_001706	P			P
Cr_Uni_001707		U		U
Cr_Uni_001709	P		K	PK
Cr_Uni_001712	P	U		PU
Cr_Uni_001713	P	U		PU
Cr_Uni_001714		U		U
Cr_Uni_001717	P		K	PK
Cr_Uni_001718	P			P
Cr_Uni_001721	P		K	PK
Cr_Uni_001722	P			P
Cr_Uni_001723	P		K	PK
Cr_Uni_001724	P			P
Cr_Uni_001725	P			P
Cr_Uni_001726	P			P
Cr_Uni_001728		U		U
Cr_Uni_001731		U		U
Cr_Uni_001732	P		K	PK
Cr_Uni_001734	P	U	K	PUK
Cr_Uni_001735	P	U		PU
Cr_Uni_001737	P	U		PU
Cr_Uni_001741	P		K	PK
Cr_Uni_001742	P	U	K	PUK
Cr_Uni_001745	P	U		PU
Cr_Uni_001746	P	U	K	PUK
Cr_Uni_001747	P	U		PU
Cr_Uni_001748	P			P
Cr_Uni_001752	P	U	K	PUK
Cr_Uni_001754	P	U	K	PUK
Cr_Uni_001756	P			P
Cr_Uni_001757	P		K	PK
Cr_Uni_001759	P			P
Cr_Uni_001760	P		K	PK
Cr_Uni_001761	P		K	PK
Cr_Uni_001762	P	U	K	PUK
Cr_Uni_001765	P			P
Cr_Uni_001766	P			P
Cr_Uni_001774	P	U	K	PUK
Cr_Uni_001775	P	U	K	PUK
Cr_Uni_001776	P		K	PK
Cr_Uni_001777	P	U	K	PUK
Cr_Uni_001778	P	U		PU
Cr_Uni_001779	P	U	K	PUK
Cr_Uni_001781	P			P
Cr_Uni_001782	P			P
Cr_Uni_001786	P	U		PU
Cr_Uni_001787	P	U		PU
Cr_Uni_001788	P	U	K	PUK
Cr_Uni_001790	P	U	K	PUK
Cr_Uni_001793	P	U	K	PUK
Cr_Uni_001796	P	U		PU
Cr_Uni_001798	P	U	K	PUK
Cr_Uni_001800		U		U
Cr_Uni_001804	P	U		PU
Cr_Uni_001805	P	U	K	PUK
Cr_Uni_001807	P	U		PU
Cr_Uni_001809		U		U
Cr_Uni_001812	P			P
Cr_Uni_001813	P	U	K	PUK
Cr_Uni_001816	P	U	K	PUK
Cr_Uni_001817	P	U	K	PUK
Cr_Uni_001819	P	U	K	PUK
Cr_Uni_001821	P			P
Cr_Uni_001822	P			P
Cr_Uni_001824	P			P
Cr_Uni_001826	P			P
Cr_Uni_001828		U		U
Cr_Uni_001830	P			P
Cr_Uni_001831	P	U	K	PUK
Cr_Uni_001833	P	U		PU
Cr_Uni_001834	P	U	K	PUK
Cr_Uni_001835	P		K	PK
Cr_Uni_001838	P	U		PU
Cr_Uni_001839	P	U	K	PUK
Cr_Uni_001840	P	U	K	PUK
Cr_Uni_001841	P	U	K	PUK
Cr_Uni_001842	P		K	PK
Cr_Uni_001843	P		K	PK
Cr_Uni_001844	P		K	PK
Cr_Uni_001845	P	U	K	PUK
Cr_Uni_001846	P		K	PK
Cr_Uni_001848	P	U	K	PUK
Cr_Uni_001851	P	U	K	PUK
Cr_Uni_001852	P	U	K	PUK
Cr_Uni_001853	P		K	PK
Cr_Uni_001854	P		K	PK
Cr_Uni_001855	P	U	K	PUK
Cr_Uni_001856		U		U
Cr_Uni_001858		U		U
Cr_Uni_001859	P	U		PU
Cr_Uni_001860	P	U		PU
Cr_Uni_001861		U		U
Cr_Uni_001863	P	U	K	PUK
Cr_Uni_001866	P	U		PU
Cr_Uni_001867	P		K	PK
Cr_Uni_001868		U		U
Cr_Uni_001869	P			P
Cr_Uni_001870	P	U		PU
Cr_Uni_001872	P			P
Cr_Uni_001873		U		U
Cr_Uni_001874	P		K	PK
Cr_Uni_001875	P			P
Cr_Uni_001876		U		U
Cr_Uni_001884	P			P
Cr_Uni_001885	P	U		PU
Cr_Uni_001886	P		K	PK
Cr_Uni_001887	P	U	K	PUK
Cr_Uni_001890		U		U
Cr_Uni_001891	P	U		PU
Cr_Uni_001892	P	U	K	PUK
Cr_Uni_001893	P	U	K	PUK
Cr_Uni_001894	P	U	K	PUK
Cr_Uni_001895	P	U	K	PUK
Cr_Uni_001896	P		K	PK
Cr_Uni_001897	P			P
Cr_Uni_001898	P	U		PU
Cr_Uni_001900	P	U		PU
Cr_Uni_001901	P	U		PU
Cr_Uni_001902	P			P
Cr_Uni_001903	P	U	K	PUK
Cr_Uni_001904		U		U
Cr_Uni_001905	P	U	K	PUK
Cr_Uni_001906	P			P
Cr_Uni_001907	P	U		PU
Cr_Uni_001909	P		K	PK
Cr_Uni_001911		U		U
Cr_Uni_001912	P		K	PK
Cr_Uni_001921	P			P
Cr_Uni_001922	P		K	PK
Cr_Uni_001924	P		K	PK
Cr_Uni_001926	P		K	PK
Cr_Uni_001927	P		K	PK
Cr_Uni_001928	P		K	PK
Cr_Uni_001929	P		K	PK
Cr_Uni_001932		U		U
Cr_Uni_001933	P	U	K	PUK
Cr_Uni_001934	P	U	K	PUK
Cr_Uni_001935	P			P
Cr_Uni_001936	P		K	PK
Cr_Uni_001938	P	U	K	PUK
Cr_Uni_001940	P		K	PK
Cr_Uni_001941	P			P
Cr_Uni_001942	P	U	K	PUK
Cr_Uni_001943	P			P
Cr_Uni_001949		U		U
Cr_Uni_001962	P			P
Cr_Uni_001963	P	U	K	PUK
Cr_Uni_001964	P	U	K	PUK
Cr_Uni_001975	P	U		PU
Cr_Uni_001977	P		K	PK
Cr_Uni_001979	P	U	K	PUK
Cr_Uni_001980		U		U
Cr_Uni_001982	P	U		PU
Cr_Uni_001983		U		U
Cr_Uni_001985	P	U	K	PUK
Cr_Uni_001986	P			P
Cr_Uni_001988	P	U		PU
Cr_Uni_001989	P	U		PU
Cr_Uni_001993	P	U	K	PUK
Cr_Uni_001994	P	U	K	PUK
Cr_Uni_002004	P		K	PK
Cr_Uni_002005	P	U		PU
Cr_Uni_002006		U		U
Cr_Uni_002007	P		K	PK
Cr_Uni_002008	P		K	PK
Cr_Uni_002009	P	U		PU
Cr_Uni_002011	P			P
Cr_Uni_002012	P	U		PU
Cr_Uni_002016	P		K	PK
Cr_Uni_002019		U		U
Cr_Uni_002020		U		U
Cr_Uni_002022		U		U
Cr_Uni_002027	P	U		PU
Cr_Uni_002028	P			P
Cr_Uni_002029	P	U		PU
Cr_Uni_002030	P	U	K	PUK
Cr_Uni_002034	P	U	K	PUK
Cr_Uni_002036	P	U		PU
Cr_Uni_002038	P	U	K	PUK
Cr_Uni_002039	P			P
Cr_Uni_002040	P		K	PK
Cr_Uni_002041	P		K	PK
Cr_Uni_002042	P			P
Cr_Uni_002043	P	U	K	PUK
Cr_Uni_002044	P		K	PK
Cr_Uni_002050	P	U		PU
Cr_Uni_002051	P	U		PU
Cr_Uni_002052	P	U	K	PUK
Cr_Uni_002054	P			P
Cr_Uni_002056	P	U		PU
Cr_Uni_002057	P	U		PU
Cr_Uni_002059	P	U		PU
Cr_Uni_002066	P	U		PU
Cr_Uni_002067	P		K	PK
Cr_Uni_002068	P	U	K	PUK
Cr_Uni_002069	P	U	K	PUK
Cr_Uni_002070	P	U		PU
Cr_Uni_002071	P			P
Cr_Uni_002072	P	U	K	PUK
Cr_Uni_002073	P		K	PK
Cr_Uni_002074	P	U	K	PUK
Cr_Uni_002076	P	U		PU
Cr_Uni_002078	P	U		PU
Cr_Uni_002079	P	U		PU
Cr_Uni_002081	P			P
Cr_Uni_002082	P		K	PK
Cr_Uni_002083	P	U	K	PUK
Cr_Uni_002084	P		K	PK
Cr_Uni_002086		U		U
Cr_Uni_002087	P			P
Cr_Uni_002089	P	U		PU
Cr_Uni_002090	P	U	K	PUK
Cr_Uni_002091	P	U		PU
Cr_Uni_002092		U		U
Cr_Uni_002094	P	U		PU
Cr_Uni_002097		U		U
Cr_Uni_002098	P	U		PU
Cr_Uni_002099	P	U		PU
Cr_Uni_002100	P	U		PU
Cr_Uni_002101	P			P
Cr_Uni_002102	P	U		PU
Cr_Uni_002103	P		K	PK
Cr_Uni_002104	P	U		PU
Cr_Uni_002107		U		U
Cr_Uni_002108	P			P
Cr_Uni_002112		U		U
Cr_Uni_002113		U		U
Cr_Uni_002114	P		K	PK
Cr_Uni_002116		U		U
Cr_Uni_002117	P	U		PU
Cr_Uni_002118	P	U		PU
Cr_Uni_002124	P	U		PU
Cr_Uni_002125	P	U		PU
Cr_Uni_002127	P		K	PK
Cr_Uni_002128	P	U		PU
Cr_Uni_002130		U		U
Cr_Uni_002131	P		K	PK
Cr_Uni_002132	P			P
Cr_Uni_002133	P		K	PK
Cr_Uni_002134	P	U	K	PUK
Cr_Uni_002140		U		U
Cr_Uni_002141	P	U	K	PUK
Cr_Uni_002142	P	U	K	PUK
Cr_Uni_002143	P	U	K	PUK
Cr_Uni_002151	P			P
Cr_Uni_002152		U		U
Cr_Uni_002153	P			P
Cr_Uni_002154		U		U
Cr_Uni_002156	P	U		PU
Cr_Uni_002158	P	U		PU
Cr_Uni_002159		U		U
Cr_Uni_002160	P	U	K	PUK
Cr_Uni_002161		U		U
Cr_Uni_002162	P			P
Cr_Uni_002166	P	U		PU
Cr_Uni_002167	P	U	K	PUK
Cr_Uni_002169	P		K	PK
Cr_Uni_002171	P	U	K	PUK
Cr_Uni_002172	P	U	K	PUK
Cr_Uni_002173	P		K	PK
Cr_Uni_002174	P	U		PU
Cr_Uni_002176	P			P
Cr_Uni_002180	P			P
Cr_Uni_002181		U		U
Cr_Uni_002182	P	U		PU
Cr_Uni_002184	P		K	PK
Cr_Uni_002186	P		K	PK
Cr_Uni_002187	P		K	PK
Cr_Uni_002188	P			P
Cr_Uni_002189	P			P
Cr_Uni_002191	P		K	PK
Cr_Uni_002193	P	U	K	PUK
Cr_Uni_002194	P	U		PU
Cr_Uni_002196	P			P
Cr_Uni_002200	P		K	PK
Cr_Uni_002201	P	U	K	PUK
Cr_Uni_002202	P	U	K	PUK
Cr_Uni_002206	P	U		PU
Cr_Uni_002207	P	U		PU
Cr_Uni_002208	P		K	PK
Cr_Uni_002209	P		K	PK
Cr_Uni_002210	P		K	PK
Cr_Uni_002213	P	U		PU
Cr_Uni_002216	P	U	K	PUK
Cr_Uni_002217	P		K	PK
Cr_Uni_002218	P	U	K	PUK
Cr_Uni_002219	P	U	K	PUK
Cr_Uni_002220	P	U	K	PUK
Cr_Uni_002223	P	U		PU
Cr_Uni_002225	P	U	K	PUK
Cr_Uni_002226	P	U	K	PUK
Cr_Uni_002227	P	U	K	PUK
Cr_Uni_002230	P	U		PU
Cr_Uni_002231		U		U
Cr_Uni_002233	P	U	K	PUK
Cr_Uni_002234	P	U		PU
Cr_Uni_002235	P			P
Cr_Uni_002236	P			P
Cr_Uni_002237	P			P
Cr_Uni_002238	P			P
Cr_Uni_002240	P	U		PU
Cr_Uni_002241	P	U		PU
Cr_Uni_002243	P	U		PU
Cr_Uni_002247		U		U
Cr_Uni_002248	P	U		PU
Cr_Uni_002254	P	U		PU
Cr_Uni_002255		U		U
Cr_Uni_002256	P	U	K	PUK
Cr_Uni_002257	P			P
Cr_Uni_002258	P			P
Cr_Uni_002259		U		U
Cr_Uni_002260	P		K	PK
Cr_Uni_002261		U		U
Cr_Uni_002262	P		K	PK
Cr_Uni_002270		U		U
Cr_Uni_002272	P		K	PK
Cr_Uni_002273	P		K	PK
Cr_Uni_002275	P		K	PK
Cr_Uni_002276	P	U		PU
Cr_Uni_002277		U		U
Cr_Uni_002280	P		K	PK
Cr_Uni_002281	P	U	K	PUK
Cr_Uni_002282	P		K	PK
Cr_Uni_002283	P		K	PK
Cr_Uni_002284	P		K	PK
Cr_Uni_002286	P	U	K	PUK
Cr_Uni_002287		U		U
Cr_Uni_002288	P			P
Cr_Uni_002290	P		K	PK
Cr_Uni_002292	P	U		PU
Cr_Uni_002295	P	U	K	PUK
Cr_Uni_002296	P	U		PU
Cr_Uni_002297	P			P
Cr_Uni_002298	P			P
Cr_Uni_002299	P			P
Cr_Uni_002300	P			P
Cr_Uni_002301	P			P
Cr_Uni_002302	P			P
Cr_Uni_002304	P	U	K	PUK
Cr_Uni_002306	P			P
Cr_Uni_002307	P			P
Cr_Uni_002308	P	U		PU
Cr_Uni_002315	P	U	K	PUK
Cr_Uni_002316	P	U	K	PUK
Cr_Uni_002317	P	U	K	PUK
Cr_Uni_002323		U		U
Cr_Uni_002325	P			P
Cr_Uni_002328		U		U
Cr_Uni_002329	P	U		PU
Cr_Uni_002330		U		U
Cr_Uni_002331		U		U
Cr_Uni_002332	P	U	K	PUK
Cr_Uni_002333	P	U	K	PUK
Cr_Uni_002336	P	U		PU
Cr_Uni_002338	P		K	PK
Cr_Uni_002341	P		K	PK
Cr_Uni_002343	P			P
Cr_Uni_002344	P	U	K	PUK
Cr_Uni_002348	P	U		PU
Cr_Uni_002354	P	U		PU
Cr_Uni_002355	P			P
Cr_Uni_002362	P	U	K	PUK
Cr_Uni_002364	P	U	K	PUK
Cr_Uni_002366	P	U	K	PUK
Cr_Uni_002367	P		K	PK
Cr_Uni_002368	P		K	PK
Cr_Uni_002369	P		K	PK
Cr_Uni_002370	P		K	PK
Cr_Uni_002372	P			P
Cr_Uni_002374	P			P
Cr_Uni_002375	P		K	PK
Cr_Uni_002377	P		K	PK
Cr_Uni_002378	P		K	PK
Cr_Uni_002380		U		U
Cr_Uni_002383	P	U	K	PUK
Cr_Uni_002384	P	U	K	PUK
Cr_Uni_002385	P	U	K	PUK
Cr_Uni_002387	P		K	PK
Cr_Uni_002388	P		K	PK
Cr_Uni_002390		U		U
Cr_Uni_002391	P	U	K	PUK
Cr_Uni_002392		U		U
Cr_Uni_002394	P		K	PK
Cr_Uni_002397		U		U
Cr_Uni_002400	P	U		PU
Cr_Uni_002401		U		U
Cr_Uni_002402	P	U		PU
Cr_Uni_002404		U		U
Cr_Uni_002405	P			P
Cr_Uni_002406	P	U		PU
Cr_Uni_002407	P			P
Cr_Uni_002409	P			P
Cr_Uni_002413	P		K	PK
Cr_Uni_002414		U		U
Cr_Uni_002417	P			P
Cr_Uni_002421	P			P
Cr_Uni_002422		U		U
Cr_Uni_002424	P	U		PU
Cr_Uni_002425		U		U
Cr_Uni_002426		U		U
Cr_Uni_002428		U		U
Cr_Uni_002429	P	U		PU
Cr_Uni_002430	P	U	K	PUK
Cr_Uni_002433	P	U	K	PUK
Cr_Uni_002435	P	U	K	PUK
Cr_Uni_002436	P			P
Cr_Uni_002437	P		K	PK
Cr_Uni_002438	P		K	PK
Cr_Uni_002439	P		K	PK
Cr_Uni_002440		U		U
Cr_Uni_002442	P			P
Cr_Uni_002445	P	U	K	PUK
Cr_Uni_002447	P		K	PK
Cr_Uni_002448	P	U	K	PUK
Cr_Uni_002449	P	U	K	PUK
Cr_Uni_002451	P	U		PU
Cr_Uni_002454	P		K	PK
Cr_Uni_002455	P	U	K	PUK
Cr_Uni_002456	P			P
Cr_Uni_002458	P	U	K	PUK
Cr_Uni_002459	P	U		PU
Cr_Uni_002460	P	U		PU
Cr_Uni_002461	P			P
Cr_Uni_002462	P			P
Cr_Uni_002463	P		K	PK
Cr_Uni_002464		U		U
Cr_Uni_002465	P	U		PU
Cr_Uni_002467	P			P
Cr_Uni_002468	P	U	K	PUK
Cr_Uni_002469	P	U		PU
Cr_Uni_002472	P	U	K	PUK
Cr_Uni_002473		U		U
Cr_Uni_002477	P	U		PU
Cr_Uni_002478	P	U		PU
Cr_Uni_002480	P		K	PK
Cr_Uni_002481	P			P
Cr_Uni_002483	P	U		PU
Cr_Uni_002485	P			P
Cr_Uni_002487		U		U
Cr_Uni_002491	P	U		PU
Cr_Uni_002492	P	U	K	PUK
Cr_Uni_002493		U		U
Cr_Uni_002494		U		U
Cr_Uni_002495	P			P
Cr_Uni_002496	P			P
Cr_Uni_002497	P			P
Cr_Uni_002498	P	U		PU
Cr_Uni_002499	P	U	K	PUK
Cr_Uni_002500	P	U		PU
Cr_Uni_002501	P	U	K	PUK
Cr_Uni_002502	P			P
Cr_Uni_002503	P			P
Cr_Uni_002504	P			P
Cr_Uni_002505	P			P
Cr_Uni_002506	P	U		PU
Cr_Uni_002513	P	U		PU
Cr_Uni_002515	P		K	PK
Cr_Uni_002516	P			P
Cr_Uni_002517	P			P
Cr_Uni_002519	P	U	K	PUK
Cr_Uni_002520	P		K	PK
Cr_Uni_002521	P		K	PK
Cr_Uni_002522	P	U	K	PUK
Cr_Uni_002525	P	U	K	PUK
Cr_Uni_002527	P			P
Cr_Uni_002528		U		U
Cr_Uni_002530	P	U	K	PUK
Cr_Uni_002531	P	U		PU
Cr_Uni_002532		U		U
Cr_Uni_002535	P	U	K	PUK
Cr_Uni_002536	P	U	K	PUK
Cr_Uni_002537		U		U
Cr_Uni_002541		U		U
Cr_Uni_002542	P			P
Cr_Uni_002543	P			P
Cr_Uni_002544	P			P
Cr_Uni_002546	P			P
Cr_Uni_002547	P	U		PU
Cr_Uni_002548	P	U	K	PUK
Cr_Uni_002549	P	U	K	PUK
Cr_Uni_002551	P	U		PU
Cr_Uni_002553	P		K	PK
Cr_Uni_002555	P	U		PU
Cr_Uni_002556		U		U
Cr_Uni_002558	P	U		PU
Cr_Uni_002559	P			P
Cr_Uni_002560	P			P
Cr_Uni_002568	P	U		PU
Cr_Uni_002569	P	U	K	PUK
Cr_Uni_002571		U		U
Cr_Uni_002575	P	U		PU
Cr_Uni_002576	P			P
Cr_Uni_002577	P		K	PK
Cr_Uni_002578	P	U		PU
Cr_Uni_002583	P			P
Cr_Uni_002584	P			P
Cr_Uni_002585	P			P
Cr_Uni_002586	P			P
Cr_Uni_002587	P	U	K	PUK
Cr_Uni_002589	P	U		PU
Cr_Uni_002590	P	U	K	PUK
Cr_Uni_002591	P	U		PU
Cr_Uni_002592		U		U
Cr_Uni_002595	P	U	K	PUK
Cr_Uni_002596	P			P
Cr_Uni_002597	P		K	PK
Cr_Uni_002599	P	U		PU
Cr_Uni_002600	P	U		PU
Cr_Uni_002603	P		K	PK
Cr_Uni_002606	P	U		PU
Cr_Uni_002611	P			P
Cr_Uni_002612	P	U	K	PUK
Cr_Uni_002614	P	U	K	PUK
Cr_Uni_002616	P			P
Cr_Uni_002617	P	U		PU
Cr_Uni_002618	P		K	PK
Cr_Uni_002622	P		K	PK
Cr_Uni_002623	P		K	PK
Cr_Uni_002626	P		K	PK
Cr_Uni_002627	P		K	PK
Cr_Uni_002628	P		K	PK
Cr_Uni_002629	P		K	PK
Cr_Uni_002630	P		K	PK
Cr_Uni_002631	P	U	K	PUK
Cr_Uni_002632	P	U	K	PUK
Cr_Uni_002633	P			P
Cr_Uni_002634	P		K	PK
Cr_Uni_002635	P			P
Cr_Uni_002636	P		K	PK
Cr_Uni_002637	P	U	K	PUK
Cr_Uni_002642	P	U	K	PUK
Cr_Uni_002643	P	U	K	PUK
Cr_Uni_002644	P	U	K	PUK
Cr_Uni_002646	P	U		PU
Cr_Uni_002650	P	U		PU
Cr_Uni_002653	P			P
Cr_Uni_002657	P	U	K	PUK
Cr_Uni_002658	P	U	K	PUK
Cr_Uni_002659	P			P
Cr_Uni_002660	P			P
Cr_Uni_002662	P	U		PU
Cr_Uni_002663	P			P
Cr_Uni_002664	P			P
Cr_Uni_002665	P			P
Cr_Uni_002667	P	U		PU
Cr_Uni_002672	P			P
Cr_Uni_002676	P	U	K	PUK
Cr_Uni_002677	P	U	K	PUK
Cr_Uni_002679	P			P
Cr_Uni_002681	P	U		PU
Cr_Uni_002682		U		U
Cr_Uni_002686		U		U
Cr_Uni_002687	P	U		PU
Cr_Uni_002688	P	U	K	PUK
Cr_Uni_002689	P	U	K	PUK
Cr_Uni_002690	P	U	K	PUK
Cr_Uni_002691	P	U	K	PUK
Cr_Uni_002692		U		U
Cr_Uni_002693		U		U
Cr_Uni_002699	P			P
Cr_Uni_002700	P			P
Cr_Uni_002701	P			P
Cr_Uni_002702	P			P
Cr_Uni_002704	P			P
Cr_Uni_002705		U		U
Cr_Uni_002706	P	U	K	PUK
Cr_Uni_002708	P		K	PK
Cr_Uni_002709	P		K	PK
Cr_Uni_002710	P		K	PK
Cr_Uni_002712	P		K	PK
Cr_Uni_002713	P	U		PU
Cr_Uni_002716	P			P
Cr_Uni_002719	P		K	PK
Cr_Uni_002720	P		K	PK
Cr_Uni_002723	P	U		PU
Cr_Uni_002724	P			P
Cr_Uni_002725	P	U	K	PUK
Cr_Uni_002726	P		K	PK
Cr_Uni_002727	P			P
Cr_Uni_002728	P	U		PU
Cr_Uni_002729	P	U		PU
Cr_Uni_002731	P	U		PU
Cr_Uni_002732	P	U		PU
Cr_Uni_002733	P	U	K	PUK
Cr_Uni_002738	P	U	K	PUK
Cr_Uni_002739	P			P
Cr_Uni_002742		U		U
Cr_Uni_002746	P	U		PU
Cr_Uni_002747	P	U	K	PUK
Cr_Uni_002748	P	U	K	PUK
Cr_Uni_002749		U		U
Cr_Uni_002750	P		K	PK
Cr_Uni_002751	P		K	PK
Cr_Uni_002752		U		U
Cr_Uni_002757	P	U		PU
Cr_Uni_002762	P		K	PK
Cr_Uni_002763	P	U	K	PUK
Cr_Uni_002765	P	U	K	PUK
Cr_Uni_002766	P	U		PU
Cr_Uni_002767	P	U	K	PUK
Cr_Uni_002768	P	U	K	PUK
Cr_Uni_002769	P	U	K	PUK
Cr_Uni_002770	P	U	K	PUK
Cr_Uni_002771		U		U
Cr_Uni_002772	P	U	K	PUK
Cr_Uni_002774	P			P
Cr_Uni_002775	P	U	K	PUK
Cr_Uni_002783	P		K	PK
Cr_Uni_002784	P		K	PK
Cr_Uni_002787	P	U		PU
Cr_Uni_002788	P	U		PU
Cr_Uni_002789	P	U		PU
Cr_Uni_002790	P	U		PU
Cr_Uni_002797	P			P
Cr_Uni_002798	P		K	PK
Cr_Uni_002799	P	U	K	PUK
Cr_Uni_002800	P	U		PU
Cr_Uni_002801	P	U		PU
Cr_Uni_002803	P		K	PK
Cr_Uni_002804	P		K	PK
Cr_Uni_002809	P		K	PK
Cr_Uni_002810	P	U	K	PUK
Cr_Uni_002811	P	U	K	PUK
Cr_Uni_002812	P	U	K	PUK
Cr_Uni_002813	P			P
Cr_Uni_002818	P	U		PU
Cr_Uni_002820	P		K	PK
Cr_Uni_002821	P			P
Cr_Uni_002822	P			P
Cr_Uni_002824	P		K	PK
Cr_Uni_002825	P		K	PK
Cr_Uni_002826	P	U		PU
Cr_Uni_002827	P			P
Cr_Uni_002828	P		K	PK
Cr_Uni_002829	P		K	PK
Cr_Uni_002834	P	U	K	PUK
Cr_Uni_002838		U		U
Cr_Uni_002839		U		U
Cr_Uni_002841	P			P
Cr_Uni_002842	P	U	K	PUK
Cr_Uni_002843		U		U
Cr_Uni_002848	P	U		PU
Cr_Uni_002849	P	U		PU
Cr_Uni_002850	P	U	K	PUK
Cr_Uni_002856		U		U
Cr_Uni_002857	P	U		PU
Cr_Uni_002858	P	U	K	PUK
Cr_Uni_002861	P	U	K	PUK
Cr_Uni_002862	P	U	K	PUK
Cr_Uni_002863	P	U	K	PUK
Cr_Uni_002865	P	U	K	PUK
Cr_Uni_002866	P	U	K	PUK
Cr_Uni_002867	P		K	PK
Cr_Uni_002874		U		U
Cr_Uni_002875	P			P
Cr_Uni_002876	P		K	PK
Cr_Uni_002878	P	U		PU
Cr_Uni_002879	P	U		PU
Cr_Uni_002881	P		K	PK
Cr_Uni_002882	P	U		PU
Cr_Uni_002883	P	U	K	PUK
Cr_Uni_002884	P			P
Cr_Uni_002891	P		K	PK
Cr_Uni_002892	P			P
Cr_Uni_002893	P			P
Cr_Uni_002894	P		K	PK
Cr_Uni_002895	P		K	PK
Cr_Uni_002896	P	U		PU
Cr_Uni_002899	P		K	PK
Cr_Uni_002900	P	U	K	PUK
Cr_Uni_002901	P			P
Cr_Uni_002905	P	U		PU
Cr_Uni_002906		U		U
Cr_Uni_002908	P			P
Cr_Uni_002909	P	U	K	PUK
Cr_Uni_002910	P		K	PK
Cr_Uni_002911	P	U	K	PUK
Cr_Uni_002912	P	U	K	PUK
Cr_Uni_002913	P	U	K	PUK
Cr_Uni_002916	P	U	K	PUK
Cr_Uni_002918	P	U		PU
Cr_Uni_002919	P	U	K	PUK
Cr_Uni_002920	P	U	K	PUK
Cr_Uni_002921	P	U	K	PUK
Cr_Uni_002922	P		K	PK
Cr_Uni_002924	P	U		PU
Cr_Uni_002925	P			P
Cr_Uni_002926	P	U	K	PUK
Cr_Uni_002928	P	U	K	PUK
Cr_Uni_002929	P	U		PU
Cr_Uni_002930	P		K	PK
Cr_Uni_002931	P	U	K	PUK
Cr_Uni_002932	P	U	K	PUK
Cr_Uni_002933		U		U
Cr_Uni_002935	P			P
Cr_Uni_002936	P	U		PU
Cr_Uni_002937	P			P
Cr_Uni_002938	P			P
Cr_Uni_002939	P		K	PK
Cr_Uni_002940	P		K	PK
Cr_Uni_002941	P	U		PU
Cr_Uni_002942	P	U		PU
Cr_Uni_002943	P	U		PU
Cr_Uni_002944	P			P
Cr_Uni_002945	P			P
Cr_Uni_002946	P	U	K	PUK
Cr_Uni_002947	P			P
Cr_Uni_002948	P	U	K	PUK
Cr_Uni_002949	P	U		PU
Cr_Uni_002951	P			P
Cr_Uni_002952	P			P
Cr_Uni_002953	P			P
Cr_Uni_002954	P	U		PU
Cr_Uni_002955	P			P
Cr_Uni_002956	P	U		PU
Cr_Uni_002957	P	U	K	PUK
Cr_Uni_002958	P	U		PU
Cr_Uni_002962		U		U
Cr_Uni_002963	P	U		PU
Cr_Uni_002964	P	U		PU
Cr_Uni_002966		U		U
Cr_Uni_002968	P	U		PU
Cr_Uni_002969	P	U		PU
Cr_Uni_002970	P	U	K	PUK
Cr_Uni_002971	P	U	K	PUK
Cr_Uni_002972	P	U		PU
Cr_Uni_002973		U		U
Cr_Uni_002974	P	U	K	PUK
Cr_Uni_002979	P		K	PK
Cr_Uni_002980	P			P
Cr_Uni_002981	P	U		PU
Cr_Uni_002982	P	U	K	PUK
Cr_Uni_002984	P	U		PU
Cr_Uni_002986		U		U
Cr_Uni_002987	P			P
Cr_Uni_002988	P		K	PK
Cr_Uni_002990		U		U
Cr_Uni_002991	P		K	PK
Cr_Uni_002992	P	U	K	PUK
Cr_Uni_002993	P	U		PU
Cr_Uni_002995	P			P
Cr_Uni_002997	P			P
Cr_Uni_003003	P		K	PK
Cr_Uni_003004	P	U		PU
Cr_Uni_003008	P			P
Cr_Uni_003009	P		K	PK
Cr_Uni_003011	P	U	K	PUK
Cr_Uni_003012	P		K	PK
Cr_Uni_003013	P	U	K	PUK
Cr_Uni_003014		U		U
Cr_Uni_003019	P	U		PU
Cr_Uni_003020	P	U	K	PUK
Cr_Uni_003022	P		K	PK
Cr_Uni_003023		U		U
Cr_Uni_003024	P	U		PU
Cr_Uni_003025	P	U		PU
Cr_Uni_003026	P	U		PU
Cr_Uni_003027	P	U	K	PUK
Cr_Uni_003028		U		U
Cr_Uni_003029	P	U		PU
Cr_Uni_003030	P	U		PU
Cr_Uni_003031	P			P
Cr_Uni_003032	P			P
Cr_Uni_003033	P			P
Cr_Uni_003034	P			P
Cr_Uni_003035	P	U	K	PUK
Cr_Uni_003037	P		K	PK
Cr_Uni_003038	P	U		PU
Cr_Uni_003041	P			P
Cr_Uni_003042	P	U		PU
Cr_Uni_003043		U		U
Cr_Uni_003045	P			P
Cr_Uni_003046	P	U	K	PUK
Cr_Uni_003052	P			P
Cr_Uni_003053	P	U		PU
Cr_Uni_003055	P			P
Cr_Uni_003058	P			P
Cr_Uni_003059	P		K	PK
Cr_Uni_003060	P	U	K	PUK
Cr_Uni_003061	P	U	K	PUK
Cr_Uni_003063	P	U	K	PUK
Cr_Uni_003067	P	U		PU
Cr_Uni_003068	P	U	K	PUK
Cr_Uni_003069	P		K	PK
Cr_Uni_003070	P	U	K	PUK
Cr_Uni_003072	P			P
Cr_Uni_003078		U		U
Cr_Uni_003079	P			P
Cr_Uni_003080	P			P
Cr_Uni_003081	P			P
Cr_Uni_003082	P			P
Cr_Uni_003083	P			P
Cr_Uni_003084	P	U	K	PUK
Cr_Uni_003085	P	U		PU
Cr_Uni_003086	P	U		PU
Cr_Uni_003087	P	U	K	PUK
Cr_Uni_003088	P	U		PU
Cr_Uni_003094	P		K	PK
Cr_Uni_003095	P	U	K	PUK
Cr_Uni_003103	P	U	K	PUK
Cr_Uni_003109	P	U		PU
Cr_Uni_003111	P	U	K	PUK
Cr_Uni_003112	P		K	PK
Cr_Uni_003113	P	U	K	PUK
Cr_Uni_003118	P	U	K	PUK
Cr_Uni_003121	P		K	PK
Cr_Uni_003122	P	U		PU
Cr_Uni_003124	P		K	PK
Cr_Uni_003132	P			P
Cr_Uni_003136	P	U	K	PUK
Cr_Uni_003137	P			P
Cr_Uni_003138	P	U		PU
Cr_Uni_003139	P			P
Cr_Uni_003141	P	U	K	PUK
Cr_Uni_003142	P	U	K	PUK
Cr_Uni_003144	P	U	K	PUK
Cr_Uni_003148		U		U
Cr_Uni_003149		U		U
Cr_Uni_003150	P		K	PK
Cr_Uni_003152	P	U		PU
Cr_Uni_003153	P	U		PU
Cr_Uni_003154	P	U	K	PUK
Cr_Uni_003156	P	U		PU
Cr_Uni_003159	P			P
Cr_Uni_003160	P	U		PU
Cr_Uni_003164	P		K	PK
Cr_Uni_003165	P		K	PK
Cr_Uni_003166	P	U		PU
Cr_Uni_003167	P		K	PK
Cr_Uni_003168	P	U	K	PUK
Cr_Uni_003169	P	U	K	PUK
Cr_Uni_003170	P	U	K	PUK
Cr_Uni_003171	P	U	K	PUK
Cr_Uni_003172	P			P
Cr_Uni_003173	P	U	K	PUK
Cr_Uni_003174	P			P
Cr_Uni_003175		U		U
Cr_Uni_003176	P	U	K	PUK
Cr_Uni_003178	P			P
Cr_Uni_003179	P	U	K	PUK
Cr_Uni_003180	P			P
Cr_Uni_003181	P	U	K	PUK
Cr_Uni_003183	P			P
Cr_Uni_003186	P		K	PK
Cr_Uni_003188	P			P
Cr_Uni_003189	P		K	PK
Cr_Uni_003190	P			P
Cr_Uni_003192		U		U
Cr_Uni_003193		U		U
Cr_Uni_003194	P			P
Cr_Uni_003195		U		U
Cr_Uni_003196		U		U
Cr_Uni_003197		U		U
Cr_Uni_003204	P		K	PK
Cr_Uni_003207	P	U		PU
Cr_Uni_003209		U		U
Cr_Uni_003210	P		K	PK
Cr_Uni_003213	P			P
Cr_Uni_003214	P			P
Cr_Uni_003215	P			P
Cr_Uni_003218	P	U	K	PUK
Cr_Uni_003219	P			P
Cr_Uni_003223		U		U
Cr_Uni_003225	P	U		PU
Cr_Uni_003229	P	U		PU
Cr_Uni_003230	P	U	K	PUK
Cr_Uni_003232	P			P
Cr_Uni_003233	P			P
Cr_Uni_003234	P			P
Cr_Uni_003237	P	U	K	PUK
Cr_Uni_003241		U		U
Cr_Uni_003242	P	U	K	PUK
Cr_Uni_003245		U		U
Cr_Uni_003247	P		K	PK
Cr_Uni_003251	P			P
Cr_Uni_003252		U		U
Cr_Uni_003256		U		U
Cr_Uni_003257	P	U	K	PUK
Cr_Uni_003258	P	U		PU
Cr_Uni_003259	P	U		PU
Cr_Uni_003260	P	U		PU
Cr_Uni_003261	P			P
Cr_Uni_003262	P	U	K	PUK
Cr_Uni_003268		U		U
Cr_Uni_003269	P			P
Cr_Uni_003270	P	U		PU
Cr_Uni_003274		U		U
Cr_Uni_003275		U		U
Cr_Uni_003277	P	U	K	PUK
Cr_Uni_003278	P			P
Cr_Uni_003279		U		U
Cr_Uni_003280	P	U		PU
Cr_Uni_003282	P		K	PK
Cr_Uni_003283	P	U	K	PUK
Cr_Uni_003284	P	U	K	PUK
Cr_Uni_003285	P		K	PK
Cr_Uni_003286	P		K	PK
Cr_Uni_003287	P		K	PK
Cr_Uni_003288	P	U	K	PUK
Cr_Uni_003292	P		K	PK
Cr_Uni_003293	P		K	PK
Cr_Uni_003295	P			P
Cr_Uni_003299	P			P
Cr_Uni_003300	P	U	K	PUK
Cr_Uni_003305	P	U		PU
Cr_Uni_003308	P	U		PU
Cr_Uni_003309	P	U		PU
Cr_Uni_003310	P			P
Cr_Uni_003311	P	U	K	PUK
Cr_Uni_003312	P	U	K	PUK
Cr_Uni_003315	P		K	PK
Cr_Uni_003316	P	U		PU
Cr_Uni_003317		U		U
Cr_Uni_003318		U		U
Cr_Uni_003319		U		U
Cr_Uni_003320	P	U		PU
Cr_Uni_003321	P	U	K	PUK
Cr_Uni_003322		U		U
Cr_Uni_003326	P	U	K	PUK
Cr_Uni_003331	P	U	K	PUK
Cr_Uni_003332	P	U		PU
Cr_Uni_003333	P	U	K	PUK
Cr_Uni_003334	P	U	K	PUK
Cr_Uni_003335	P	U	K	PUK
Cr_Uni_003336		U		U
Cr_Uni_003337	P	U		PU
Cr_Uni_003339	P			P
Cr_Uni_003341	P			P
Cr_Uni_003342	P			P
Cr_Uni_003343	P		K	PK
Cr_Uni_003344	P			P
Cr_Uni_003345	P	U		PU
Cr_Uni_003346	P			P
Cr_Uni_003347	P			P
Cr_Uni_003348	P		K	PK
Cr_Uni_003351	P	U	K	PUK
Cr_Uni_003352	P	U	K	PUK
Cr_Uni_003354	P			P
Cr_Uni_003355	P	U	K	PUK
Cr_Uni_003356	P	U	K	PUK
Cr_Uni_003358		U		U
Cr_Uni_003365		U		U
Cr_Uni_003372	P	U	K	PUK
Cr_Uni_003374		U		U
Cr_Uni_003375	P	U		PU
Cr_Uni_003377	P	U	K	PUK
Cr_Uni_003378	P			P
Cr_Uni_003379	P			P
Cr_Uni_003381	P	U	K	PUK
Cr_Uni_003382	P		K	PK
Cr_Uni_003384	P	U	K	PUK
Cr_Uni_003385	P	U	K	PUK
Cr_Uni_003386	P	U	K	PUK
Cr_Uni_003391		U		U
Cr_Uni_003393		U		U
Cr_Uni_003395	P	U		PU
Cr_Uni_003396	P			P
Cr_Uni_003399	P	U	K	PUK
Cr_Uni_003401	P			P
Cr_Uni_003402	P			P
Cr_Uni_003403	P			P
Cr_Uni_003407	P		K	PK
Cr_Uni_003408	P	U	K	PUK
Cr_Uni_003409		U		U
Cr_Uni_003410		U		U
Cr_Uni_003411	P			P
Cr_Uni_003415	P			P
Cr_Uni_003416		U		U
Cr_Uni_003418	P	U	K	PUK
Cr_Uni_003419	P			P
Cr_Uni_003420	P	U	K	PUK
Cr_Uni_003421	P			P
Cr_Uni_003424		U		U
Cr_Uni_003426	P	U		PU
Cr_Uni_003427	P	U		PU
Cr_Uni_003428	P	U	K	PUK
Cr_Uni_003429		U		U
Cr_Uni_003432	P	U		PU
Cr_Uni_003434	P			P
Cr_Uni_003435	P		K	PK
Cr_Uni_003437	P			P
Cr_Uni_003438	P			P
Cr_Uni_003441	P	U		PU
Cr_Uni_003442	P		K	PK
Cr_Uni_003443	P		K	PK
Cr_Uni_003444	P		K	PK
Cr_Uni_003445	P	U		PU
Cr_Uni_003446	P			P
Cr_Uni_003447	P			P
Cr_Uni_003452	P			P
Cr_Uni_003453	P	U	K	PUK
Cr_Uni_003454		U		U
Cr_Uni_003457		U		U
Cr_Uni_003460	P	U	K	PUK
Cr_Uni_003464	P	U		PU
Cr_Uni_003466	P	U		PU
Cr_Uni_003471	P		K	PK
Cr_Uni_003472	P		K	PK
Cr_Uni_003473		U		U
Cr_Uni_003474	P			P
Cr_Uni_003475		U		U
Cr_Uni_003476	P	U	K	PUK
Cr_Uni_003480	P	U	K	PUK
Cr_Uni_003481	P		K	PK
Cr_Uni_003482	P		K	PK
Cr_Uni_003483	P		K	PK
Cr_Uni_003485	P	U		PU
Cr_Uni_003488	P	U		PU
Cr_Uni_003490	P	U		PU
Cr_Uni_003491		U		U
Cr_Uni_003493	P		K	PK
Cr_Uni_003502		U		U
Cr_Uni_003504		U		U
Cr_Uni_003506	P	U	K	PUK
Cr_Uni_003507	P		K	PK
Cr_Uni_003508	P	U	K	PUK
Cr_Uni_003511	P	U	K	PUK
Cr_Uni_003513	P		K	PK
Cr_Uni_003516	P			P
Cr_Uni_003517	P		K	PK
Cr_Uni_003518		U		U
Cr_Uni_003519		U		U
Cr_Uni_003520	P	U	K	PUK
Cr_Uni_003521	P	U	K	PUK
Cr_Uni_003524	P	U		PU
Cr_Uni_003528	P	U		PU
Cr_Uni_003529	P		K	PK
Cr_Uni_003532		U		U
Cr_Uni_003533		U		U
Cr_Uni_003538	P	U		PU
Cr_Uni_003539	P		K	PK
Cr_Uni_003540	P		K	PK
Cr_Uni_003542	P		K	PK
Cr_Uni_003543	P			P
Cr_Uni_003544	P		K	PK
Cr_Uni_003545	P			P
Cr_Uni_003546	P		K	PK
Cr_Uni_003547	P	U	K	PUK
Cr_Uni_003548	P		K	PK
Cr_Uni_003550	P		K	PK
Cr_Uni_003551	P		K	PK
Cr_Uni_003552	P		K	PK
Cr_Uni_003553	P		K	PK
Cr_Uni_003565	P			P
Cr_Uni_003567	P	U	K	PUK
Cr_Uni_003568		U		U
Cr_Uni_003569	P		K	PK
Cr_Uni_003577	P	U		PU
Cr_Uni_003583	P			P
Cr_Uni_003599	P			P
Cr_Uni_003601	P		K	PK
Cr_Uni_003602	P	U		PU
Cr_Uni_003603	P			P
Cr_Uni_003605	P		K	PK
Cr_Uni_003606	P	U		PU
Cr_Uni_003608		U		U
Cr_Uni_003613	P	U	K	PUK
Cr_Uni_003614	P		K	PK
Cr_Uni_003616	P	U	K	PUK
Cr_Uni_003619	P		K	PK
Cr_Uni_003624	P	U	K	PUK
Cr_Uni_003625		U		U
Cr_Uni_003627	P		K	PK
Cr_Uni_003628		U		U
Cr_Uni_003629		U		U
Cr_Uni_003630	P	U		PU
Cr_Uni_003633	P		K	PK
Cr_Uni_003634	P		K	PK
Cr_Uni_003636		U		U
Cr_Uni_003638	P			P
Cr_Uni_003639	P	U		PU
Cr_Uni_003640	P	U	K	PUK
Cr_Uni_003641	P		K	PK
Cr_Uni_003643		U		U
Cr_Uni_003650	P		K	PK
Cr_Uni_003651	P		K	PK
Cr_Uni_003653	P		K	PK
Cr_Uni_003654	P		K	PK
Cr_Uni_003655	P	U	K	PUK
Cr_Uni_003661	P	U		PU
Cr_Uni_003663	P			P
Cr_Uni_003666	P		K	PK
Cr_Uni_003670	P	U		PU
Cr_Uni_003672		U		U
Cr_Uni_003674	P	U		PU
Cr_Uni_003675	P	U		PU
Cr_Uni_003676	P	U	K	PUK
Cr_Uni_003680	P	U	K	PUK
Cr_Uni_003685	P		K	PK
Cr_Uni_003686	P			P
Cr_Uni_003687	P			P
Cr_Uni_003688	P	U		PU
Cr_Uni_003690	P		K	PK
Cr_Uni_003694		U		U
Cr_Uni_003695		U		U
Cr_Uni_003697	P	U	K	PUK
Cr_Uni_003698	P		K	PK
Cr_Uni_003700	P		K	PK
Cr_Uni_003702	P	U		PU
Cr_Uni_003704		U		U
Cr_Uni_003709	P			P
Cr_Uni_003710	P			P
Cr_Uni_003711	P			P
Cr_Uni_003713	P			P
Cr_Uni_003714	P	U	K	PUK
Cr_Uni_003717	P	U		PU
Cr_Uni_003718	P	U	K	PUK
Cr_Uni_003720	P	U		PU
Cr_Uni_003722	P			P
Cr_Uni_003723		U		U
Cr_Uni_003724	P		K	PK
Cr_Uni_003725	P		K	PK
Cr_Uni_003727	P	U	K	PUK
Cr_Uni_003729		U		U
Cr_Uni_003738	P	U	K	PUK
Cr_Uni_003739	P	U		PU
Cr_Uni_003740	P		K	PK
Cr_Uni_003741	P	U	K	PUK
Cr_Uni_003742	P	U	K	PUK
Cr_Uni_003743	P	U	K	PUK
Cr_Uni_003744	P	U		PU
Cr_Uni_003745	P	U	K	PUK
Cr_Uni_003746	P	U		PU
Cr_Uni_003748	P			P
Cr_Uni_003749	P	U	K	PUK
Cr_Uni_003753		U		U
Cr_Uni_003754	P			P
Cr_Uni_003755	P			P
Cr_Uni_003757	P			P
Cr_Uni_003758	P		K	PK
Cr_Uni_003759	P			P
Cr_Uni_003762		U		U
Cr_Uni_003763	P	U		PU
Cr_Uni_003765	P	U		PU
Cr_Uni_003770	P		K	PK
Cr_Uni_003772		U		U
Cr_Uni_003773	P	U	K	PUK
Cr_Uni_003774	P	U		PU
Cr_Uni_003775	P	U		PU
Cr_Uni_003776	P	U		PU
Cr_Uni_003777	P	U	K	PUK
Cr_Uni_003778	P			P
Cr_Uni_003780	P	U	K	PUK
Cr_Uni_003781	P	U	K	PUK
Cr_Uni_003782	P		K	PK
Cr_Uni_003784	P			P
Cr_Uni_003785	P	U	K	PUK
Cr_Uni_003786	P	U	K	PUK
Cr_Uni_003787		U		U
Cr_Uni_003788	P			P
Cr_Uni_003791		U		U
Cr_Uni_003793	P	U		PU
Cr_Uni_003794	P			P
Cr_Uni_003798		U		U
Cr_Uni_003801	P		K	PK
Cr_Uni_003802	P			P
Cr_Uni_003804	P	U		PU
Cr_Uni_003805	P			P
Cr_Uni_003806	P		K	PK
Cr_Uni_003810	P	U		PU
Cr_Uni_003811	P		K	PK
Cr_Uni_003812	P		K	PK
Cr_Uni_003813	P		K	PK
Cr_Uni_003814	P		K	PK
Cr_Uni_003815	P		K	PK
Cr_Uni_003816	P	U	K	PUK
Cr_Uni_003820	P		K	PK
Cr_Uni_003821	P		K	PK
Cr_Uni_003822	P	U	K	PUK
Cr_Uni_003823		U		U
Cr_Uni_003825	P		K	PK
Cr_Uni_003826		U		U
Cr_Uni_003827	P	U		PU
Cr_Uni_003829	P			P
Cr_Uni_003830	P			P
Cr_Uni_003832	P	U		PU
Cr_Uni_003837	P	U	K	PUK
Cr_Uni_003838	P			P
Cr_Uni_003840	P	U		PU
Cr_Uni_003842	P	U	K	PUK
Cr_Uni_003843	P	U	K	PUK
Cr_Uni_003844	P	U	K	PUK
Cr_Uni_003845	P	U		PU
Cr_Uni_003846	P	U		PU
Cr_Uni_003847	P			P
Cr_Uni_003848	P			P
Cr_Uni_003849	P		K	PK
Cr_Uni_003850	P	U		PU
Cr_Uni_003852	P	U	K	PUK
Cr_Uni_003853	P	U		PU
Cr_Uni_003854	P	U		PU
Cr_Uni_003855	P		K	PK
Cr_Uni_003856		U		U
Cr_Uni_003858	P		K	PK
Cr_Uni_003859	P		K	PK
Cr_Uni_003860	P		K	PK
Cr_Uni_003861	P			P
Cr_Uni_003862	P			P
Cr_Uni_003863	P	U	K	PUK
Cr_Uni_003864	P		K	PK
Cr_Uni_003865		U		U
Cr_Uni_003868	P	U		PU
Cr_Uni_003869	P	U	K	PUK
Cr_Uni_003870	P	U		PU
Cr_Uni_003871		U		U
Cr_Uni_003872		U		U
Cr_Uni_003873		U		U
Cr_Uni_003874	P	U		PU
Cr_Uni_003876	P	U		PU
Cr_Uni_003877	P			P
Cr_Uni_003878		U		U
Cr_Uni_003880	P	U		PU
Cr_Uni_003883	P		K	PK
Cr_Uni_003887	P	U		PU
Cr_Uni_003888	P			P
Cr_Uni_003889	P		K	PK
Cr_Uni_003890	P		K	PK
Cr_Uni_003891	P			P
Cr_Uni_003892	P		K	PK
Cr_Uni_003893	P		K	PK
Cr_Uni_003894	P		K	PK
Cr_Uni_003896	P			P
Cr_Uni_003897	P		K	PK
Cr_Uni_003898		U		U
Cr_Uni_003900	P		K	PK
Cr_Uni_003901	P	U		PU
Cr_Uni_003904	P	U	K	PUK
Cr_Uni_003905	P		K	PK
Cr_Uni_003906	P	U	K	PUK
Cr_Uni_003907	P		K	PK
Cr_Uni_003912	P			P
Cr_Uni_003914	P	U		PU
Cr_Uni_003915	P			P
Cr_Uni_003916	P	U		PU
Cr_Uni_003917	P			P
Cr_Uni_003919	P	U	K	PUK
Cr_Uni_003921	P	U		PU
Cr_Uni_003924	P	U	K	PUK
Cr_Uni_003926	P	U	K	PUK
Cr_Uni_003928	P	U	K	PUK
Cr_Uni_003929	P	U	K	PUK
Cr_Uni_003930	P			P
Cr_Uni_003931	P	U	K	PUK
Cr_Uni_003933		U		U
Cr_Uni_003937	P	U	K	PUK
Cr_Uni_003941	P	U	K	PUK
Cr_Uni_003942	P		K	PK
Cr_Uni_003943	P			P
Cr_Uni_003945	P		K	PK
Cr_Uni_003947		U		U
Cr_Uni_003948	P	U		PU
Cr_Uni_003951		U		U
Cr_Uni_003952	P	U		PU
Cr_Uni_003956	P	U	K	PUK
Cr_Uni_003958	P			P
Cr_Uni_003960	P	U	K	PUK
[truncated: 116,174 more rows]
