# Supplementary material for: Transcriptomic Analysis of the Endangered Neritid Species Clithon retropictus: De Novo Assembly, Functional Annotation, and Marker Discovery
Source: Genes (Basel). 2016 Jul 22;7(7):35. doi: 10.3390/genes7070035 (PMC4962005; doi:10.3390/genes7070035)
Supplement: Supplementary file 1 [file genes-07-00035-s001.zip › genes-131355-supplementary/genes-131355-Table S3.xlsx]

## Sheet: Sheet1
Table S3. Classification of C. retropictus unigenes to the GO term categories.
Sequence Name	Sequence Length	Venn diagram	GO Names list	GO Domains	GO Number
Cr_Uni_000032	2673	F	F:ATP binding	F	1
Cr_Uni_000083	240	F	F:organic cyclic compound binding; F:heterocyclic compound binding	F, F	2		C	1000
Cr_Uni_000113	811	FP	F:protein tyrosine phosphatase activity; P:peptidyl-tyrosine dephosphorylation	F, P	2		F	3288
Cr_Uni_000115	1068	P	P:isoprenoid biosynthetic process	P	1		P	1032
Cr_Uni_000121	834	CFP	F:chitin binding; P:chitin metabolic process; C:extracellular region	F, P, C	3		CF	531
Cr_Uni_000137	2401	F	F:structural constituent of cuticle	F	1		CP	1147
Cr_Uni_000153	2265	P	P:signal transduction	P	1		FP	5119
Cr_Uni_000176	3248	CFP	P:transmembrane transport; F:transmembrane transporter activity; C:integral component of membrane	P, F, C	3		CFP	5045
Cr_Uni_000184	2422	CF	C:nucleus; F:DNA binding; F:protein heterodimerization activity; C:nucleosome	C, F, F, C	4			17162
Cr_Uni_000192	1642	F	F:ATP binding	F	1
Cr_Uni_000204	558	F	F:nucleic acid binding; F:zinc ion binding	F, F	2
Cr_Uni_000233	1950	CFP	C:nucleus; F:DNA binding; F:DNA polymerase processivity factor activity; P:DNA replication; P:regulation of DNA replication	C, F, F, P, P	5
Cr_Uni_000239	231	CFP	F:ion channel activity; P:ion transport; C:membrane	F, P, C	3
Cr_Uni_000240	2606	FP	F:nucleic acid binding; F:zinc ion binding; F:metal ion binding; P:DNA integration	F, F, F, P	4
Cr_Uni_000266	2318	FP	F:cysteine-type endopeptidase inhibitor activity; P:proteolysis; P:negative regulation of endopeptidase activity; F:cysteine-type peptidase activity	F, P, P, F	4
Cr_Uni_000268	977	FP	F:sequence-specific DNA binding transcription factor activity; P:regulation of transcription, DNA-templated; F:sequence-specific DNA binding	F, P, F	3
Cr_Uni_000298	1216	FP	F:alpha-L-fucosidase activity; P:fucose metabolic process	F, P	2
Cr_Uni_000326	1556	CFP	F:ion channel activity; P:ion transport; P:ion transmembrane transport; C:membrane; P:ionotropic glutamate receptor signaling pathway; F:receptor activity; F:ionotropic glutamate receptor activity; F:extracellular-glutamate-gated ion channel activity	F, P, P, C, P, F, F, F	8
Cr_Uni_000332	5210	CFP	P:ion transport; P:potassium ion transmembrane transport; C:membrane; C:integral component of membrane; F:potassium channel activity; P:transport	P, P, C, C, F, P	6
Cr_Uni_000333	745	CP	C:cytoplasm; P:peptide cross-linking	C, P	2
Cr_Uni_000371	3190	F	F:calcium ion binding	F	1
Cr_Uni_000375	3955	F	F:catalytic activity	F	1
Cr_Uni_000382	939	FP	F:protein tyrosine phosphatase activity; P:protein dephosphorylation; F:phosphatase activity; P:dephosphorylation; P:peptidyl-tyrosine dephosphorylation	F, P, F, P, P	5
Cr_Uni_000419	3009	F	F:zinc ion binding; F:metal ion binding	F, F	2
Cr_Uni_000422	2083	FP	F:nucleic acid binding; F:metal ion binding; F:methyltransferase activity; F:transferase activity; P:methylation	F, F, F, F, P	5
Cr_Uni_000428	955	F	F:nucleotide binding	F	1
Cr_Uni_000453	838	P	P:transport	P	1
Cr_Uni_000461	956	F	F:calcium ion binding	F	1
Cr_Uni_000464	3478	P	P:mRNA processing	P	1
Cr_Uni_000465	728	CFP	F:DNA binding; C:nucleus; F:sequence-specific DNA binding transcription factor activity; F:zinc ion binding; F:metal ion binding; P:transcription, DNA-templated; P:regulation of transcription, DNA-templated; F:steroid hormone receptor activity; F:sequence-specific DNA binding; P:steroid hormone mediated signaling pathway	F, C, F, F, F, P, P, F, F, P	10
Cr_Uni_000479	3376	FP	F:transferase activity, transferring phosphorus-containing groups; P:phosphorylation; P:single-organism cellular process	F, P, P	3
Cr_Uni_000482	3289	FP	P:metabolic process; F:carbon-nitrogen ligase activity, with glutamine as amido-N-donor	P, F	2
Cr_Uni_000490	8939	C	C:membrane	C	1
Cr_Uni_000528	625	FP	P:signal transduction; F:signal transducer activity	P, F	2
Cr_Uni_000533	7439	F	F:transferase activity	F	1
Cr_Uni_000545	768	FP	F:nucleic acid binding; F:DNA binding; P:body morphogenesis	F, F, P	3
Cr_Uni_000576	3526	FP	P:nucleic acid phosphodiester bond hydrolysis; F:RNA-directed DNA polymerase activity; F:endonuclease activity; P:RNA-dependent DNA replication	P, F, F, P	4
Cr_Uni_000584	409	CFP	F:DNA binding; C:nucleosome; P:nucleosome assembly	F, C, P	3
Cr_Uni_000595	2950	FP	F:RNA-directed DNA polymerase activity; P:RNA-dependent DNA replication	F, P	2
Cr_Uni_000618	1350	FP	F:catalytic activity; P:metabolic process	F, P	2
Cr_Uni_000624	535	F	F:nucleotide binding; F:nucleic acid binding	F, F	2
Cr_Uni_000625	544	CF	F:nucleotide binding; F:nucleic acid binding; C:ribonucleoprotein complex; C:viral nucleocapsid	F, F, C, C	4
Cr_Uni_000626	499	F	F:nucleotide binding; F:nucleic acid binding	F, F	2
Cr_Uni_000647	1377	FP	F:DNA binding; F:transposase activity; P:DNA integration; P:transposition, DNA-mediated	F, F, P, P	4
Cr_Uni_000684	377	FP	F:DNA binding; F:transposase activity; P:DNA integration; P:transposition, DNA-mediated	F, F, P, P	4
Cr_Uni_000692	649	F	F:nucleotide binding; F:nucleic acid binding	F, F	2
Cr_Uni_000694	1520	F	F:zinc ion binding; F:metal ion binding	F, F	2
Cr_Uni_000704	1018	FP	F:RNA-directed DNA polymerase activity; P:RNA-dependent DNA replication	F, P	2
Cr_Uni_000705	1574	FP	F:translation elongation factor activity; P:translational elongation; P:ubiquitin-dependent protein catabolic process	F, P, P	3
Cr_Uni_000707	1429	FP	F:zinc ion binding; P:proteolysis; F:metalloendopeptidase activity; F:metallopeptidase activity	F, P, F, F	4
Cr_Uni_000744	926	FP	F:ubiquitin-protein transferase activity; P:apoptotic process; P:regulation of cytokinesis; P:protein ubiquitination	F, P, P, P	4
Cr_Uni_000754	934	CFP	F:structural constituent of ribosome; C:ribosome; P:translation	F, C, P	3
Cr_Uni_000765	1444	FP	F:phosphoprotein phosphatase activity; F:protein tyrosine phosphatase activity; P:protein dephosphorylation; F:phosphatase activity; P:dephosphorylation; P:peptidyl-tyrosine dephosphorylation; F:hydrolase activity	F, F, P, F, P, P, F	7
Cr_Uni_000795	8953	CFP	F:chitin binding; P:chitin metabolic process; C:extracellular region	F, P, C	3
Cr_Uni_000810	1287	CFP	F:GTP binding; P:protein polymerization; C:cytoplasm; F:GTPase activity; P:metabolic process; F:structural constituent of cytoskeleton; C:microtubule; P:microtubule-based process	F, P, C, F, P, F, C, P	8
Cr_Uni_000818	1356	CFP	F:nucleotide binding; F:ATPase activity; F:ATP binding; F:ATPase activity, coupled to transmembrane movement of substances; P:transmembrane transport; P:metabolic process; C:integral component of membrane; P:transport	F, F, F, F, P, P, C, P	8
Cr_Uni_000822	1217	FP	P:metabolic process; F:hydrolase activity, hydrolyzing O-glycosyl compounds	P, F	2
Cr_Uni_000833	1021	FP	F:nucleic acid binding; P:DNA integration	F, P	2
Cr_Uni_000901	257	F	F:hydrolase activity	F	1
Cr_Uni_000907	739	FP	F:RNA-directed DNA polymerase activity; P:RNA-dependent DNA replication	F, P	2
Cr_Uni_000946	1623	FP	F:sequence-specific DNA binding transcription factor activity; P:regulation of transcription, DNA-templated; F:sequence-specific DNA binding	F, P, F	3
Cr_Uni_000948	2341	CFP	F:structural constituent of ribosome; C:ribosome; P:translation	F, C, P	3
Cr_Uni_000953	3616	FP	F:ubiquitin-protein transferase activity; F:zinc ion binding; F:metal ion binding; F:ligase activity; P:protein ubiquitination	F, F, F, F, P	5
Cr_Uni_000964	951	CFP	C:membrane; F:scavenger receptor activity; P:receptor-mediated endocytosis	C, F, P	3
Cr_Uni_000977	7980	P	P:primary metabolic process; P:organic substance metabolic process	P, P	2
Cr_Uni_000981	1208	F	F:protein dimerization activity	F	1
Cr_Uni_001019	339	F	F:nucleic acid binding; F:DNA binding	F, F	2
Cr_Uni_001031	1182	CFP	F:GTP binding; P:protein polymerization; C:cytoplasm; F:GTPase activity; P:metabolic process; F:structural constituent of cytoskeleton; C:microtubule; P:microtubule-based process	F, P, C, F, P, F, C, P	8
Cr_Uni_001056	1437	F	F:nucleic acid binding	F	1
Cr_Uni_001089	2796	CFP	P:carbohydrate biosynthetic process; C:integral component of membrane; F:sulfotransferase activity	P, C, F	3
Cr_Uni_001107	447	CF	F:zinc ion binding; F:metal ion binding; C:intracellular	F, F, C	3
Cr_Uni_001124	1754	FP	F:phosphoprotein phosphatase activity; F:protein tyrosine phosphatase activity; P:protein dephosphorylation; F:phosphatase activity; P:dephosphorylation; P:peptidyl-tyrosine dephosphorylation; F:hydrolase activity	F, F, P, F, P, P, F	7
Cr_Uni_001133	227	F	F:metallopeptidase activity	F	1
Cr_Uni_001153	1016	F	F:nucleotide binding; F:nucleic acid binding	F, F	2
Cr_Uni_001155	3821	CP	C:nucleus; P:nucleosome assembly	C, P	2
Cr_Uni_001161	4948	CFP	F:GTP binding; P:small GTPase mediated signal transduction; C:membrane; C:intracellular	F, P, C, C	4
Cr_Uni_001184	715	CF	F:zinc ion binding; F:metal ion binding; C:intracellular	F, F, C	3
Cr_Uni_001216	2810	CFP	F:DNA binding; C:nucleus; P:transcription, DNA-templated; P:regulation of transcription, DNA-templated; F:protein dimerization activity	F, C, P, P, F	5
Cr_Uni_001228	8074	F	F:zinc ion binding; F:metal ion binding	F, F	2
Cr_Uni_001230	275	C	C:integral component of membrane	C	1
Cr_Uni_001236	1165	F	F:DNA binding	F	1
Cr_Uni_001244	382	F	F:organic cyclic compound binding; F:heterocyclic compound binding	F, F	2
Cr_Uni_001252	5258	FP	F:nucleic acid binding; P:nucleic acid phosphodiester bond hydrolysis; F:3'-5' exonuclease activity; F:exonuclease activity; P:nucleobase-containing compound metabolic process	F, P, F, F, P	5
Cr_Uni_001259	467	F	F:nucleotide binding; F:nucleic acid binding	F, F	2
Cr_Uni_001261	265	FP	F:catalytic activity; P:metabolic process	F, P	2
Cr_Uni_001268	252	F	F:nucleotide binding; F:nucleic acid binding	F, F	2
Cr_Uni_001269	4960	F	F:RNA binding	F	1
Cr_Uni_001300	1714	FP	F:oxidoreductase activity, acting on paired donors, with incorporation or reduction of molecular oxygen, reduced ascorbate as one donor, and incorporation of one atom of oxygen; F:copper ion binding; F:catalytic activity; P:oxidation-reduction process; F:monooxygenase activity	F, F, F, P, F	5
Cr_Uni_001313	2300	F	F:zinc ion binding; F:metal ion binding	F, F	2
Cr_Uni_001316	2210	FP	F:GTP binding; F:magnesium ion binding; F:GTPase activity; P:metabolic process	F, F, F, P	4
Cr_Uni_001322	3232	FP	F:nucleotide binding; F:ATP binding; P:signal transduction; F:protein kinase activity; P:phosphorylation; P:protein phosphorylation; F:kinase activity	F, F, P, F, P, P, F	7
Cr_Uni_001357	859	P	P:carbohydrate metabolic process	P	1
Cr_Uni_001362	4107	CFP	F:calcium ion binding; C:membrane; F:receptor activity; P:receptor-mediated endocytosis	F, C, F, P	4
Cr_Uni_001366	1448	FP	F:endodeoxyribonuclease activity, producing 5'-phosphomonoesters; P:DNA metabolic process	F, P	2
Cr_Uni_001393	493	CFP	F:GTP binding; P:protein polymerization; C:cytoplasm; F:GTPase activity; P:metabolic process; F:structural constituent of cytoskeleton; C:microtubule; P:microtubule-based process	F, P, C, F, P, F, C, P	8
Cr_Uni_001394	597	CFP	F:GTP binding; P:protein polymerization; F:GTPase activity; P:metabolic process; F:structural constituent of cytoskeleton; C:microtubule; P:microtubule-based process	F, P, F, P, F, C, P	7
Cr_Uni_001418	4292	CFP	F:acetylglucosaminyltransferase activity; P:metabolic process; C:membrane	F, P, C	3
Cr_Uni_001423	226	CFP	F:GTP binding; P:protein polymerization; F:GTPase activity; P:metabolic process; F:structural constituent of cytoskeleton; C:microtubule; P:microtubule-based process	F, P, F, P, F, C, P	7
Cr_Uni_001427	939	CFP	F:DNA binding; C:nucleosome; P:nucleosome assembly	F, C, P	3
Cr_Uni_001437	2013	F	F:catalytic activity	F	1
Cr_Uni_001453	3193	FP	P:proteolysis; P:apoptotic process; F:cysteine-type endopeptidase activity; F:cysteine-type peptidase activity; F:peptidase activity; F:hydrolase activity	P, P, F, F, F, F	6
Cr_Uni_001463	5063	FP	F:transferase activity, transferring acyl groups other than amino-acyl groups; P:metabolic process	F, P	2
Cr_Uni_001473	7270	FP	F:nucleic acid binding; F:RNA-directed DNA polymerase activity; F:sequence-specific DNA binding transcription factor activity; F:zinc ion binding; P:DNA integration; P:RNA-dependent DNA replication; P:regulation of transcription, DNA-templated	F, F, F, F, P, P, P	7
Cr_Uni_001480	632	FP	F:ATP binding; F:RNA binding; P:metabolic process; F:helicase activity	F, F, P, F	4
Cr_Uni_001502	1652	CF	F:zinc ion binding; F:metal ion binding; C:intracellular	F, F, C	3
Cr_Uni_001503	441	CF	F:zinc ion binding; F:metal ion binding; C:intracellular	F, F, C	3
Cr_Uni_001511	3344	FP	F:catalytic activity; P:metabolic process	F, P	2
Cr_Uni_001518	3348	FP	P:peptidyl-pyrromethane cofactor linkage; F:hydroxymethylbilane synthase activity; P:tetrapyrrole biosynthetic process	P, F, P	3
Cr_Uni_001520	2207	F	F:serine-type peptidase activity	F	1
Cr_Uni_001523	1856	F	F:zinc ion binding	F	1
Cr_Uni_001527	1913	FP	F:translation initiation factor activity; P:translational initiation; P:cellular metabolic process	F, P, P	3
Cr_Uni_001538	635	FP	F:ribokinase activity; P:D-ribose metabolic process; P:carbohydrate phosphorylation	F, P, P	3
Cr_Uni_001554	349	F	F:zinc ion binding; F:metal ion binding	F, F	2
Cr_Uni_001577	3423	F	F:zinc ion binding; F:metal ion binding	F, F	2
Cr_Uni_001595	3477	FP	F:nucleic acid binding; F:ATP binding; P:metabolic process; F:helicase activity	F, F, P, F	4
Cr_Uni_001596	3553	CF	C:collagen trimer; F:extracellular matrix structural constituent	C, F	2
Cr_Uni_001604	4428	CFP	F:transferase activity, transferring glycosyl groups; F:acetylglucosaminyltransferase activity; P:metabolic process; C:membrane; F:transferase activity	F, F, P, C, F	5
Cr_Uni_001607	3750	CFP	F:nucleotide binding; F:phosphorus-oxygen lyase activity; C:membrane; P:cyclic nucleotide biosynthetic process	F, F, C, P	4
Cr_Uni_001635	368	F	F:calcium ion binding	F	1
Cr_Uni_001647	679	F	F:metal ion binding	F	1
Cr_Uni_001650	1741	FP	F:DNA binding; F:transposase activity; P:DNA integration; P:transposition, DNA-mediated	F, F, P, P	4
Cr_Uni_001655	2748	F	F:peptidase activity	F	1
Cr_Uni_001667	1021	CFP	C:membrane; F:scavenger receptor activity; P:receptor-mediated endocytosis	C, F, P	3
Cr_Uni_001668	1044	C	C:extracellular region	C	1
Cr_Uni_001676	827	F	F:oxidoreductase activity	F	1
Cr_Uni_001682	4598	P	P:carbohydrate metabolic process	P	1
Cr_Uni_001702	679	F	F:zinc ion binding; F:metal ion binding; F:protein heterodimerization activity	F, F, F	3
Cr_Uni_001752	3546	CFP	P:transmembrane transport; C:integral component of membrane; P:transport; F:transporter activity	P, C, P, F	4
Cr_Uni_001754	1867	FP	F:transferase activity, transferring hexosyl groups; P:metabolic process	F, P	2
Cr_Uni_001774	8596	FP	F:ATP binding; F:protein serine/threonine kinase activity; P:protein phosphorylation	F, F, P	3
Cr_Uni_001775	4711	FP	F:ATP binding; F:protein serine/threonine kinase activity; P:protein phosphorylation	F, F, P	3
Cr_Uni_001793	2425	F	F:metal ion binding	F	1
Cr_Uni_001804	1513	F	F:zinc ion binding; F:metal ion binding	F, F	2
Cr_Uni_001835	2400	FP	P:metabolic process; F:hydrolase activity	P, F	2
Cr_Uni_001846	828	CF	F:zinc ion binding; F:metal ion binding; C:intracellular	F, F, C	3
Cr_Uni_001886	3395	CP	C:integral component of membrane; P:protein processing	C, P	2
Cr_Uni_001891	3434	FP	F:strictosidine synthase activity; P:biosynthetic process	F, P	2
Cr_Uni_001894	2035	CP	C:integral component of membrane; P:transport	C, P	2
Cr_Uni_001895	2272	CP	C:integral component of membrane; P:transport	C, P	2
Cr_Uni_001896	4855	CFP	P:puparial adhesion; F:structural molecule activity; C:extracellular matrix; C:extracellular region; F:extracellular matrix structural constituent	P, F, C, C, F	5
Cr_Uni_001905	1859	CFP	F:nucleotide binding; F:translation initiation factor activity; P:formation of translation preinitiation complex; C:eukaryotic 43S preinitiation complex; C:eukaryotic 48S preinitiation complex; P:regulation of translational initiation; C:eukaryotic translation initiation factor 3 complex	F, F, P, C, C, P, C	7
Cr_Uni_001909	1315	CF	F:zinc ion binding; F:metal ion binding; C:intracellular	F, F, C	3
Cr_Uni_001912	4038	FP	F:nucleotide binding; P:tRNA aminoacylation for protein translation; F:aminoacyl-tRNA ligase activity	F, P, F	3
Cr_Uni_001922	915	F	F:nucleic acid binding; F:metal ion binding	F, F	2
Cr_Uni_001924	2283	F	F:nucleic acid binding; F:metal ion binding	F, F	2
Cr_Uni_001926	679	F	F:nucleic acid binding; F:metal ion binding	F, F	2
Cr_Uni_001927	1640	F	F:nucleic acid binding; F:metal ion binding	F, F	2
Cr_Uni_001928	2052	F	F:nucleic acid binding; F:metal ion binding	F, F	2
Cr_Uni_001929	1112	F	F:nucleic acid binding; F:metal ion binding	F, F	2
Cr_Uni_001933	3408	CFP	F:GTP binding; P:ribosome biogenesis; C:nucleolus	F, P, C	3
Cr_Uni_001934	3231	CFP	F:GTP binding; P:ribosome biogenesis; C:nucleolus	F, P, C	3
Cr_Uni_001943	3646	CFP	F:chitin binding; P:chitin metabolic process; C:extracellular region	F, P, C	3
Cr_Uni_001963	2477	FP	P:carbohydrate metabolic process; F:hydrolase activity, hydrolyzing O-glycosyl compounds; F:hydrolase activity	P, F, F	3
Cr_Uni_001979	954	F	F:hydrolase activity	F	1
Cr_Uni_002005	1192	FP	F:zinc ion binding; P:proteolysis; F:metalloendopeptidase activity; F:metallopeptidase activity	F, P, F, F	4
Cr_Uni_002030	3443	FP	P:glutathione metabolic process; F:gamma-glutamyltransferase activity	P, F	2
Cr_Uni_002043	8585	FP	P:proteolysis; F:serine-type endopeptidase activity	P, F	2
Cr_Uni_002084	4559	CF	F:DNA binding; C:nucleus	F, C	2
Cr_Uni_002089	10766	CFP	P:puparial adhesion; F:structural molecule activity; C:extracellular matrix; C:extracellular region; F:extracellular matrix structural constituent	P, F, C, C, F	5
Cr_Uni_002091	4267	P	P:signal transduction	P	1
Cr_Uni_002094	4128	F	F:metal ion binding	F	1
Cr_Uni_002108	285	CF	F:zinc ion binding; F:metal ion binding; C:intracellular	F, F, C	3
Cr_Uni_002127	1152	FP	P:carbohydrate metabolic process; F:beta-N-acetylhexosaminidase activity	P, F	2
Cr_Uni_002131	1218	FP	F:zinc ion binding; P:proteolysis; F:metalloendopeptidase activity; F:metallopeptidase activity	F, P, F, F	4
Cr_Uni_002132	1294	FP	F:zinc ion binding; P:proteolysis; F:metalloendopeptidase activity; F:metallopeptidase activity	F, P, F, F	4
Cr_Uni_002133	784	FP	F:zinc ion binding; P:proteolysis; F:metalloendopeptidase activity; F:metallopeptidase activity	F, P, F, F	4
Cr_Uni_002134	1172	FP	F:zinc ion binding; P:integrin-mediated signaling pathway; P:proteolysis; F:metalloendopeptidase activity; F:metallopeptidase activity	F, P, P, F, F	5
Cr_Uni_002143	1768	FP	P:metabolic process; F:glutathione transferase activity	P, F	2
Cr_Uni_002171	2686	CFP	F:translation initiation factor activity; C:cytoplasm; P:translational initiation	F, C, P	3
Cr_Uni_002172	1974	FP	P:metabolic process; F:sulfotransferase activity	P, F	2
Cr_Uni_002173	1273	FP	P:metabolic process; F:sulfotransferase activity	P, F	2
Cr_Uni_002184	3630	CFP	P:transmembrane transport; F:transmembrane transporter activity; C:integral component of membrane	P, F, C	3
Cr_Uni_002207	3343	FP	F:transferase activity, transferring glycosyl groups; P:metabolic process	F, P	2
Cr_Uni_002210	1463	F	F:nucleic acid binding; F:metal ion binding	F, F	2
Cr_Uni_002218	290	CFP	F:GTP binding; P:protein polymerization; F:GTPase activity; P:metabolic process; F:structural constituent of cytoskeleton; C:microtubule; P:microtubule-based process	F, P, F, P, F, C, P	7
Cr_Uni_002220	1331	CFP	F:GTP binding; P:protein polymerization; C:cytoplasm; F:GTPase activity; P:metabolic process; F:structural constituent of cytoskeleton; C:microtubule; P:microtubule-based process	F, P, C, F, P, F, C, P	8
Cr_Uni_002226	2505	F	F:nucleotide binding; F:nucleic acid binding	F, F	2
Cr_Uni_002235	282	F	F:organic cyclic compound binding; F:heterocyclic compound binding	F, F	2
Cr_Uni_002236	829	FP	P:phosphorylation; F:kinase activity	P, F	2
Cr_Uni_002237	333	P	P:metabolic process; P:lipid metabolic process	P, P	2
Cr_Uni_002256	6856	FP	F:methyltransferase activity; F:transferase activity; P:protein methylation; P:methylation	F, F, P, P	4
Cr_Uni_002262	4205	CP	P:vesicle-mediated transport; C:integral component of membrane	P, C	2
Cr_Uni_002281	3283	FP	F:phosphoprotein phosphatase activity; F:protein tyrosine phosphatase activity; P:protein dephosphorylation; F:phosphatase activity; P:dephosphorylation; P:peptidyl-tyrosine dephosphorylation; F:hydrolase activity	F, F, P, F, P, P, F	7
Cr_Uni_002282	1036	F	F:calcium ion binding	F	1
Cr_Uni_002283	1194	F	F:calcium ion binding	F	1
Cr_Uni_002286	3799	F	F:selenium binding	F	1
Cr_Uni_002298	2030	FP	F:RNA-directed DNA polymerase activity; P:RNA-dependent DNA replication	F, P	2
Cr_Uni_002300	1375	FP	F:RNA-directed DNA polymerase activity; P:RNA-dependent DNA replication	F, P	2
Cr_Uni_002304	5484	F	F:binding	F	1
Cr_Uni_002307	2536	CP	C:MSL complex; P:histone H4-K16 acetylation	C, P	2
Cr_Uni_002308	2707	CP	C:MSL complex; P:histone H4-K16 acetylation	C, P	2
Cr_Uni_002315	6298	FP	F:nucleic acid binding; F:RNA-directed DNA polymerase activity; F:sequence-specific DNA binding transcription factor activity; F:zinc ion binding; P:DNA integration; P:RNA-dependent DNA replication; P:regulation of transcription, DNA-templated	F, F, F, F, P, P, P	7
Cr_Uni_002367	2881	F	F:ubiquitin binding; F:phosphatidylinositol-3-phosphate binding	F, F	2
Cr_Uni_002368	1746	F	F:ubiquitin binding; F:phosphatidylinositol-3-phosphate binding	F, F	2
Cr_Uni_002372	3123	CFP	P:puparial adhesion; F:structural molecule activity; C:extracellular matrix; C:extracellular region; F:extracellular matrix structural constituent	P, F, C, C, F	5
Cr_Uni_002383	3193	CFP	F:GTP binding; P:protein polymerization; F:GTPase activity; P:metabolic process; C:microtubule; P:microtubule-based process	F, P, F, P, C, P	6
Cr_Uni_002413	4455	P	P:cellular component organization	P	1
Cr_Uni_002439	2091	CFP	F:chitin binding; P:chitin metabolic process; C:extracellular region	F, P, C	3
Cr_Uni_002463	2587	CFP	F:chitin binding; P:chitin metabolic process; C:extracellular region	F, P, C	3
Cr_Uni_002465	1681	C	C:membrane	C	1
Cr_Uni_002472	911	F	F:hydrolase activity	F	1
Cr_Uni_002480	5210	CFP	F:cholestenol delta-isomerase activity; C:integral component of membrane; P:sterol metabolic process	F, C, P	3
Cr_Uni_002481	2131	FP	F:cobalamin binding; P:cobalamin transport	F, P	2
Cr_Uni_002491	2306	CFP	P:RNA phosphodiester bond hydrolysis, endonucleolytic; F:nucleic acid binding; P:neurotransmitter transport; F:RNA-DNA hybrid ribonuclease activity; F:RNA-directed DNA polymerase activity; F:neurotransmitter:sodium symporter activity; C:integral component of membrane; P:RNA-dependent DNA replication	P, F, P, F, F, F, C, P	8
Cr_Uni_002504	1404	FP	F:RNA-directed DNA polymerase activity; P:RNA-dependent DNA replication	F, P	2
Cr_Uni_002505	1814	FP	F:RNA-directed DNA polymerase activity; P:RNA-dependent DNA replication	F, P	2
Cr_Uni_002519	3265	FP	F:iron ion binding; F:metal ion binding; F:oxidoreductase activity; F:oxidoreductase activity, acting on paired donors, with incorporation or reduction of molecular oxygen; P:oxidation-reduction process; F:monooxygenase activity; F:heme binding	F, F, F, F, P, F, F	7
Cr_Uni_002527	264	CF	F:zinc ion binding; F:metal ion binding; C:intracellular	F, F, C	3
Cr_Uni_002536	2448	F	F:catalytic activity	F	1
Cr_Uni_002553	2806	FP	F:oxidoreductase activity, acting on paired donors, with incorporation or reduction of molecular oxygen, reduced ascorbate as one donor, and incorporation of one atom of oxygen; F:copper ion binding; F:catalytic activity; P:oxidation-reduction process; F:monooxygenase activity	F, F, F, P, F	5
Cr_Uni_002560	2399	FP	F:zinc ion binding; P:proteolysis; F:metallopeptidase activity	F, P, F	3
Cr_Uni_002569	4842	F	F:zinc ion binding; F:metal ion binding	F, F	2
Cr_Uni_002616	851	FP	P:proteolysis; F:metalloendopeptidase activity; F:metallopeptidase activity	P, F, F	3
Cr_Uni_002631	5523	CFP	F:calcium ion binding; C:membrane; F:receptor activity; P:receptor-mediated endocytosis	F, C, F, P	4
Cr_Uni_002643	1995	CP	C:cell; P:cell redox homeostasis	C, P	2
Cr_Uni_002657	517	F	F:calcium ion binding	F	1
Cr_Uni_002658	995	F	F:calcium ion binding	F	1
Cr_Uni_002664	424	CFP	F:chitin binding; P:chitin metabolic process; C:extracellular region	F, P, C	3
Cr_Uni_002677	2815	FP	F:catalytic activity; P:cellular process	F, P	2
Cr_Uni_002689	8136	CP	P:transmembrane transport; C:integral component of membrane	P, C	2
Cr_Uni_002690	1080	CFP	F:GTP binding; P:protein polymerization; F:GTPase activity; P:metabolic process; F:structural constituent of cytoskeleton; C:microtubule; P:microtubule-based process	F, P, F, P, F, C, P	7
Cr_Uni_002691	1190	CFP	F:GTP binding; P:protein polymerization; F:GTPase activity; P:metabolic process; F:structural constituent of cytoskeleton; C:microtubule; P:microtubule-based process	F, P, F, P, F, C, P	7
Cr_Uni_002712	4984	P	P:metabolic process	P	1
Cr_Uni_002726	3674	FP	F:protein tyrosine phosphatase activity; P:protein dephosphorylation; F:phosphatase activity; P:dephosphorylation; P:peptidyl-tyrosine dephosphorylation	F, P, F, P, P	5
Cr_Uni_002733	13000	F	F:metal ion binding	F	1
Cr_Uni_002748	3405	P	P:single-organism transport	P	1
Cr_Uni_002762	4403	CP	P:transmembrane transport; C:integral component of membrane	P, C	2
Cr_Uni_002775	8125	FP	F:nucleotide binding; F:ATP binding; P:signal transduction; F:protein kinase activity; F:protein serine/threonine kinase activity; P:protein phosphorylation	F, F, P, F, F, P	6
Cr_Uni_002783	3954	FP	F:ubiquitin-protein transferase activity; F:zinc ion binding; F:metal ion binding; F:ligase activity; F:NAD+ ADP-ribosyltransferase activity; P:protein ubiquitination	F, F, F, F, F, P	6
Cr_Uni_002784	3899	FP	F:ubiquitin-protein transferase activity; F:zinc ion binding; F:metal ion binding; F:ligase activity; F:NAD+ ADP-ribosyltransferase activity; P:protein ubiquitination	F, F, F, F, F, P	6
Cr_Uni_002824	427	F	F:calcium ion binding	F	1
Cr_Uni_002825	617	F	F:calcium ion binding	F	1
Cr_Uni_002828	1252	F	F:calcium ion binding	F	1
Cr_Uni_002834	4740	F	F:zinc ion binding; F:metal ion binding	F, F	2
Cr_Uni_002867	3058	CFP	P:metabolic process; C:integral component of membrane; F:carboxylic ester hydrolase activity; F:hydrolase activity	P, C, F, F	4
Cr_Uni_002876	4495	CFP	F:transferase activity, transferring glycosyl groups; F:transferase activity, transferring hexosyl groups; P:metabolic process; C:membrane; F:glucuronosyltransferase activity; C:integral component of membrane; F:transferase activity	F, F, P, C, F, C, F	7
Cr_Uni_002879	3476	C	C:extracellular region	C	1
Cr_Uni_002881	1979	CFP	F:arsenite methyltransferase activity; C:cytosol; P:methylation	F, C, P	3
Cr_Uni_002882	3166	C	C:extracellular region	C	1
Cr_Uni_002901	489	FP	F:RNA-directed DNA polymerase activity; P:RNA-dependent DNA replication	F, P	2
Cr_Uni_002909	7078	F	F:metal ion binding	F	1
Cr_Uni_002913	3378	F	F:ATP binding	F	1
Cr_Uni_002916	2773	CFP	F:nucleotide binding; F:GTP binding; P:small GTPase mediated signal transduction; C:membrane; C:intracellular	F, F, P, C, C	5
Cr_Uni_002928	488	F	F:calcium ion binding	F	1
Cr_Uni_002929	630	CFP	P:peptidyl-tyrosine phosphorylation; P:regulation of developmental process; P:Notch signaling pathway; F:transmembrane receptor protein tyrosine kinase activity; F:2-alkenal reductase [NAD(P)] activity; P:multicellular organismal development; F:calcium ion binding; C:integral component of membrane; P:cell differentiation; P:oxidation-reduction process; F:hydrolase activity	P, P, P, F, F, P, F, C, P, P, F	11
Cr_Uni_002930	488	F	F:calcium ion binding	F	1
Cr_Uni_002931	795	F	F:calcium ion binding	F	1
Cr_Uni_002932	1785	F	F:calcium ion binding	F	1
Cr_Uni_002947	246	F	F:hydrolase activity	F	1
Cr_Uni_002948	1315	F	F:hydrolase activity	F	1
Cr_Uni_002957	4316	CFP	F:RNA binding; F:structural constituent of ribosome; C:ribosome; P:translation	F, F, C, P	4
Cr_Uni_002970	4195	FP	P:lipid metabolic process; F:hydrolase activity, acting on glycosyl bonds	P, F	2
Cr_Uni_002971	4378	CP	P:transmembrane transport; C:integral component of membrane	P, C	2
Cr_Uni_002979	826	CF	F:zinc ion binding; F:metal ion binding; C:intracellular	F, F, C	3
Cr_Uni_002980	832	FP	P:RNA phosphodiester bond hydrolysis, endonucleolytic; F:nucleic acid binding; F:RNA-DNA hybrid ribonuclease activity	P, F, F	3
Cr_Uni_002987	3640	CP	P:signal transduction; P:innate immune response; C:membrane; C:integral component of membrane; P:immune system process	P, P, C, C, P	5
Cr_Uni_002988	2361	CP	P:signal transduction; P:innate immune response; C:membrane; C:integral component of membrane; P:immune system process	P, P, C, C, P	5
Cr_Uni_002991	1649	CFP	C:membrane; C:integral component of membrane; F:scavenger receptor activity; P:receptor-mediated endocytosis	C, C, F, P	4
Cr_Uni_002995	524	CFP	F:chitin binding; P:chitin metabolic process; C:extracellular region	F, P, C	3
Cr_Uni_003013	4199	CFP	C:vacuolar proton-transporting V-type ATPase, V1 domain; P:ATP hydrolysis coupled proton transport; F:proton-transporting ATPase activity, rotational mechanism	C, P, F	3
Cr_Uni_003027	4973	CFP	C:nucleus; F:sequence-specific DNA binding transcription factor activity; F:zinc ion binding; P:regulation of transcription, DNA-templated; F:sequence-specific DNA binding	C, F, F, P, F	5
Cr_Uni_003037	1285	CF	F:zinc ion binding; F:metal ion binding; C:intracellular	F, F, C	3
Cr_Uni_003070	2778	FP	P:metabolic process; F:hydrolase activity, hydrolyzing O-glycosyl compounds	P, F	2
Cr_Uni_003079	1184	CFP	P:immune response; C:membrane; F:tumor necrosis factor receptor binding	P, C, F	3
Cr_Uni_003080	1458	CFP	P:immune response; C:membrane; F:tumor necrosis factor receptor binding	P, C, F	3
Cr_Uni_003081	1815	FP	F:nucleic acid binding; P:nucleic acid phosphodiester bond hydrolysis; F:DNA binding; F:endonuclease activity	F, P, F, F	4
Cr_Uni_003083	295	FP	F:nucleic acid binding; P:nucleic acid phosphodiester bond hydrolysis; F:DNA binding; F:endonuclease activity	F, P, F, F	4
Cr_Uni_003094	824	FP	P:carbohydrate metabolic process; F:hydrolase activity, hydrolyzing O-glycosyl compounds; F:beta-N-acetylhexosaminidase activity	P, F, F	3
Cr_Uni_003095	2047	FP	P:metabolic process; F:hydrolase activity, hydrolyzing O-glycosyl compounds	P, F	2
Cr_Uni_003103	2372	FP	F:zinc ion binding; P:proteolysis; F:metalloendopeptidase activity; F:metallopeptidase activity	F, P, F, F	4
Cr_Uni_003111	2379	C	C:membrane	C	1
Cr_Uni_003112	1098	C	C:membrane	C	1
Cr_Uni_003113	3826	CP	P:transmembrane transport; C:integral component of membrane	P, C	2
Cr_Uni_003132	1632	CF	C:collagen trimer; F:extracellular matrix structural constituent	C, F	2
Cr_Uni_003141	2789	CP	C:membrane; P:transport	C, P	2
Cr_Uni_003150	415	CF	F:zinc ion binding; C:intracellular	F, C	2
Cr_Uni_003168	1168	CFP	C:membrane; F:scavenger receptor activity; P:receptor-mediated endocytosis	C, F, P	3
Cr_Uni_003170	520	CFP	F:calcium ion binding; C:membrane; F:scavenger receptor activity; P:receptor-mediated endocytosis	F, C, F, P	4
Cr_Uni_003171	804	CFP	C:membrane; F:scavenger receptor activity; P:receptor-mediated endocytosis	C, F, P	3
Cr_Uni_003174	2024	CF	C:collagen trimer; F:structural constituent of cuticle	C, F	2
Cr_Uni_003178	654	F	F:nucleotide binding; F:ATP binding	F, F	2
Cr_Uni_003181	2242	CFP	C:mitochondrion; F:hydroxymethylglutaryl-CoA lyase activity; P:ketone body biosynthetic process	C, F, P	3
Cr_Uni_003186	2213	CP	P:intracellular signal transduction; C:intracellular	P, C	2
Cr_Uni_003204	4646	FP	F:protein tyrosine phosphatase activity; P:protein dephosphorylation; F:phosphatase activity; P:dephosphorylation; P:peptidyl-tyrosine dephosphorylation; F:hydrolase activity	F, P, F, P, P, F	6
Cr_Uni_003234	1249	P	P:signal transduction	P	1
Cr_Uni_003242	2949	CFP	P:leukotriene metabolic process; P:positive regulation of catalytic activity; C:integral component of membrane; F:enzyme activator activity	P, P, C, F	4
Cr_Uni_003257	1186	P	P:protein homooligomerization	P	1
Cr_Uni_003262	1559	FP	F:nucleotide binding; F:protein tyrosine kinase activity; P:protein phosphorylation	F, F, P	3
Cr_Uni_003283	5364	F	F:zinc ion binding; F:metal ion binding	F, F	2
Cr_Uni_003284	3405	CFP	P:carbohydrate biosynthetic process; C:integral component of membrane; F:sulfotransferase activity	P, C, F	3
Cr_Uni_003285	3520	CFP	P:carbohydrate biosynthetic process; C:integral component of membrane; F:sulfotransferase activity	P, C, F	3
Cr_Uni_003286	3372	CFP	P:carbohydrate biosynthetic process; C:integral component of membrane; F:sulfotransferase activity	P, C, F	3
Cr_Uni_003287	3922	CFP	P:carbohydrate biosynthetic process; C:integral component of membrane; F:sulfotransferase activity	P, C, F	3
Cr_Uni_003288	3425	CFP	P:carbohydrate biosynthetic process; C:integral component of membrane; F:sulfotransferase activity	P, C, F	3
Cr_Uni_003310	3116	FP	F:RNA-directed DNA polymerase activity; P:RNA-dependent DNA replication	F, P	2
Cr_Uni_003311	2399	CFP	F:DNA binding; C:nucleosome; P:nucleosome assembly	F, C, P	3
Cr_Uni_003315	1809	FP	P:RNA phosphodiester bond hydrolysis, endonucleolytic; F:nucleic acid binding; F:RNA-DNA hybrid ribonuclease activity	P, F, F	3
Cr_Uni_003326	912	FP	F:phosphatase activity; P:dephosphorylation	F, P	2
Cr_Uni_003348	1358	F	F:calcium ion binding	F	1
Cr_Uni_003351	3533	CFP	F:transferase activity, transferring glycosyl groups; F:fucosyltransferase activity; C:Golgi cisterna membrane; P:fucosylation; C:membrane; C:integral component of membrane; P:protein glycosylation; C:Golgi apparatus; F:transferase activity	F, F, C, P, C, C, P, C, F	9
Cr_Uni_003372	1359	CFP	F:ion channel activity; P:ion transport; P:ion transmembrane transport; C:membrane; P:ionotropic glutamate receptor signaling pathway; F:receptor activity; F:ionotropic glutamate receptor activity; F:extracellular-glutamate-gated ion channel activity	F, P, P, C, P, F, F, F	8
Cr_Uni_003382	2003	F	F:monooxygenase activity	F	1
Cr_Uni_003415	822	F	F:catalytic activity	F	1
Cr_Uni_003453	2133	P	P:metabolic process	P	1
Cr_Uni_003460	1721	FP	F:nucleic acid binding; P:DNA integration	F, P	2
Cr_Uni_003471	1768	FP	F:catalytic activity; F:sulfuric ester hydrolase activity; P:metabolic process	F, F, P	3
Cr_Uni_003472	778	F	F:catalytic activity	F	1
Cr_Uni_003476	5516	FP	F:ATP binding; P:coenzyme A biosynthetic process; F:pantothenate kinase activity; P:phosphorylation	F, P, F, P	4
Cr_Uni_003506	4513	FP	F:transferase activity, transferring glycosyl groups; P:purine nucleotide biosynthetic process; P:carbohydrate derivative metabolic process; F:binding	F, P, P, F	4
Cr_Uni_003511	2550	F	F:hydrolase activity, acting on glycosyl bonds	F	1
Cr_Uni_003516	723	FP	F:DNA binding; F:transposase activity; P:DNA integration; P:transposition, DNA-mediated	F, F, P, P	4
Cr_Uni_003517	633	FP	F:DNA binding; F:transposase activity; P:DNA integration; P:transposition, DNA-mediated	F, F, P, P	4
Cr_Uni_003520	2592	FP	F:oxygen binding; F:iron ion binding; P:oxygen transport; F:oxygen transporter activity; P:transport; F:heme binding	F, F, P, F, P, F	6
Cr_Uni_003539	6127	FP	P:nucleotide catabolic process; F:hydrolase activity	P, F	2
Cr_Uni_003540	1847	FP	F:zinc ion binding; P:proteolysis; F:metalloendopeptidase activity; F:metallopeptidase activity	F, P, F, F	4
Cr_Uni_003545	981	FP	F:protein tyrosine phosphatase activity; P:protein dephosphorylation; P:peptidyl-tyrosine dephosphorylation	F, P, P	3
Cr_Uni_003602	2896	FP	P:nucleic acid phosphodiester bond hydrolysis; F:RNA-directed DNA polymerase activity; F:endonuclease activity; P:RNA-dependent DNA replication	P, F, F, P	4
Cr_Uni_003619	285	FP	P:nucleic acid phosphodiester bond hydrolysis; F:RNA-directed DNA polymerase activity; F:endonuclease activity; P:RNA-dependent DNA replication	P, F, F, P	4
Cr_Uni_003627	4130	CFP	F:chitin binding; P:chitin metabolic process; C:extracellular region	F, P, C	3
Cr_Uni_003630	1546	CFP	F:nucleotide binding; F:ATPase activity; F:ATP binding; F:ATPase activity, coupled to transmembrane movement of substances; P:transmembrane transport; P:metabolic process; C:integral component of membrane; P:transport	F, F, F, F, P, P, C, P	8
Cr_Uni_003651	278	F	F:zinc ion binding; F:metal ion binding	F, F	2
Cr_Uni_003655	3736	FP	P:GDP-mannose metabolic process; F:GDP-mannose 4,6-dehydratase activity	P, F	2
Cr_Uni_003663	1442	F	F:DNA binding	F	1
Cr_Uni_003670	1176	CFP	F:hydrogen ion transmembrane transporter activity; P:ATP hydrolysis coupled proton transport; C:proton-transporting V-type ATPase, V1 domain	F, P, C	3
Cr_Uni_003697	3397	CP	P:chromatin remodeling; P:regulation of transcription, DNA-templated; C:Ino80 complex	P, P, C	3
Cr_Uni_003709	303	CF	F:zinc ion binding; C:intracellular	F, C	2
Cr_Uni_003710	314	CF	F:zinc ion binding; F:metal ion binding; C:intracellular	F, F, C	3
Cr_Uni_003711	304	CF	F:zinc ion binding; C:intracellular	F, C	2
Cr_Uni_003724	690	CFP	F:chitin binding; P:chitin metabolic process; C:extracellular matrix; C:extracellular region; F:extracellular matrix structural constituent	F, P, C, C, F	5
Cr_Uni_003725	1835	CFP	F:chitin binding; P:chitin metabolic process; C:extracellular matrix; C:extracellular region; F:extracellular matrix structural constituent	F, P, C, C, F	5
Cr_Uni_003740	2568	FP	F:catalytic activity; P:metabolic process	F, P	2
Cr_Uni_003741	3436	FP	F:diaminopimelate decarboxylase activity; F:catalytic activity; P:lysine biosynthetic process via diaminopimelate	F, F, P	3
Cr_Uni_003742	2216	FP	F:catalytic activity; P:metabolic process	F, P	2
Cr_Uni_003743	2132	FP	F:catalytic activity; P:metabolic process	F, P	2
Cr_Uni_003749	2676	FP	F:ATP binding; P:arginine biosynthetic process; F:argininosuccinate synthase activity	F, P, F	3
Cr_Uni_003758	2067	CP	P:transmembrane transport; C:integral component of membrane	P, C	2
Cr_Uni_003773	6884	CFP	F:chitin binding; P:chitin metabolic process; C:extracellular region	F, P, C	3
Cr_Uni_003774	527	CFP	F:translation initiation factor activity; F:RNA binding; C:cytoplasm; P:translational initiation; P:translation	F, F, C, P, P	5
Cr_Uni_003775	761	F	F:nucleic acid binding; F:DNA binding	F, F	2
Cr_Uni_003778	1679	F	F:DNA binding	F	1
Cr_Uni_003780	2140	FP	P:carbohydrate metabolic process; F:hydrolase activity, hydrolyzing O-glycosyl compounds; F:hydrolase activity	P, F, F	3
Cr_Uni_003784	1426	FP	F:ATP binding; F:protein kinase activity; F:protein serine/threonine kinase activity; P:protein phosphorylation	F, F, F, P	4
Cr_Uni_003801	1042	F	F:calcium ion binding	F	1
Cr_Uni_003805	1237	CFP	F:phospholipase A2 activity; P:metabolic process; P:intracellular signal transduction; C:intracellular; F:hydrolase activity	F, P, P, C, F	5
Cr_Uni_003806	1273	CFP	F:phospholipase A2 activity; P:metabolic process; P:intracellular signal transduction; C:intracellular; F:hydrolase activity	F, P, P, C, F	5
Cr_Uni_003811	226	CP	P:DNA repair; C:nucleus; P:cell cycle	P, C, P	3
Cr_Uni_003813	639	F	F:calcium ion binding	F	1
Cr_Uni_003814	2478	F	F:calcium ion binding	F	1
Cr_Uni_003820	2925	CP	C:gap junction; P:ion transport; C:membrane; C:integral component of membrane; C:cell junction; P:transport; C:plasma membrane	C, P, C, C, C, P, C	7
Cr_Uni_003821	3655	CP	C:gap junction; P:ion transport; C:membrane; C:integral component of membrane; C:cell junction; P:transport; C:plasma membrane	C, P, C, C, C, P, C	7
Cr_Uni_003825	2215	CFP	F:DNA binding; C:nucleus; P:regulation of transcription, DNA-templated	F, C, P	3
Cr_Uni_003838	427	F	F:hydrolase activity, hydrolyzing O-glycosyl compounds	F	1
Cr_Uni_003877	889	F	F:structural constituent of cuticle	F	1
Cr_Uni_003888	349	F	F:binding	F	1
Cr_Uni_003919	1382	CF	F:nucleic acid binding; C:nucleus; F:zinc ion binding; F:metal ion binding	F, C, F, F	4
Cr_Uni_003924	2504	F	F:calcium ion binding	F	1
Cr_Uni_003960	3743	CP	C:integral component of membrane; P:transport	C, P	2
Cr_Uni_003968	2315	FP	F:zinc ion binding; P:proteolysis; F:metalloendopeptidase activity; F:metallopeptidase activity	F, P, F, F	4
Cr_Uni_003969	510	FP	F:zinc ion binding; P:integrin-mediated signaling pathway; P:proteolysis; F:metalloendopeptidase activity; F:metallopeptidase activity	F, P, P, F, F	5
Cr_Uni_003970	542	FP	F:zinc ion binding; P:integrin-mediated signaling pathway; P:proteolysis; F:metalloendopeptidase activity; F:metallopeptidase activity	F, P, P, F, F	5
Cr_Uni_003971	909	FP	F:zinc ion binding; P:integrin-mediated signaling pathway; P:proteolysis; F:metalloendopeptidase activity; F:metallopeptidase activity	F, P, P, F, F	5
Cr_Uni_003973	3156	F	F:RNA binding	F	1
Cr_Uni_003982	532	CFP	P:regulation of cell growth; C:extracellular region; F:insulin-like growth factor binding	P, C, F	3
Cr_Uni_003995	1539	P	P:carbohydrate metabolic process	P	1
Cr_Uni_004004	5205	FP	P:proteolysis; F:metalloendopeptidase activity; F:metallopeptidase activity	P, F, F	3
Cr_Uni_004020	5151	F	F:zinc ion binding; F:metal ion binding	F, F	2
Cr_Uni_004021	1496	F	F:zinc ion binding; F:metal ion binding	F, F	2
Cr_Uni_004035	921	P	P:nucleic acid metabolic process	P	1
Cr_Uni_004037	4940	FP	F:nucleic acid binding; F:RNA-directed DNA polymerase activity; F:sequence-specific DNA binding transcription factor activity; F:zinc ion binding; P:DNA integration; P:RNA-dependent DNA replication; P:regulation of transcription, DNA-templated	F, F, F, F, P, P, P	7
Cr_Uni_004068	1328	FP	P:RNA phosphodiester bond hydrolysis, endonucleolytic; F:nucleic acid binding; F:RNA-DNA hybrid ribonuclease activity	P, F, F	3
Cr_Uni_004077	2110	FP	F:RNA-directed DNA polymerase activity; P:RNA-dependent DNA replication	F, P	2
Cr_Uni_004080	2435	CP	P:transmembrane transport; C:integral component of membrane	P, C	2
Cr_Uni_004090	1036	CFP	F:chitin binding; P:chitin metabolic process; C:extracellular region	F, P, C	3
Cr_Uni_004094	1159	F	F:nucleic acid binding; F:protein dimerization activity	F, F	2
Cr_Uni_004116	13285	F	F:zinc ion binding	F	1
Cr_Uni_004117	2779	F	F:zinc ion binding	F	1
Cr_Uni_004128	5289	F	F:fibroblast growth factor binding	F	1
Cr_Uni_004135	8467	C	C:membrane; C:integral component of membrane	C, C	2
Cr_Uni_004138	9904	CFP	F:nucleotide binding; C:integral component of membrane; P:cholesterol transport	F, C, P	3
Cr_Uni_004177	304	F	F:nucleotide binding; F:nucleic acid binding	F, F	2
Cr_Uni_004178	297	F	F:nucleotide binding; F:nucleic acid binding	F, F	2
Cr_Uni_004179	525	F	F:nucleotide binding; F:nucleic acid binding	F, F	2
Cr_Uni_004180	231	F	F:organic cyclic compound binding; F:heterocyclic compound binding	F, F	2
Cr_Uni_004181	1152	CF	F:nucleotide binding; F:nucleic acid binding; C:ribonucleoprotein complex; C:viral nucleocapsid	F, F, C, C	4
Cr_Uni_004190	455	F	F:nucleotide binding; F:nucleic acid binding	F, F	2
Cr_Uni_004192	444	CF	F:nucleotide binding; F:nucleic acid binding; C:ribonucleoprotein complex; C:viral nucleocapsid	F, F, C, C	4
Cr_Uni_004206	2796	FP	F:transferase activity, transferring glycosyl groups; P:metabolic process; F:transferase activity	F, P, F	3
Cr_Uni_004234	1065	FP	P:metabolic process; F:hydrolase activity, hydrolyzing O-glycosyl compounds	P, F	2
Cr_Uni_004255	3784	P	P:signal transduction	P	1
Cr_Uni_004267	281	P	P:signal transduction	P	1
Cr_Uni_004276	4021	CFP	P:ion transport; C:membrane; C:integral component of membrane; P:transport; F:transporter activity; C:plasma membrane	P, C, C, P, F, C	6
Cr_Uni_004277	1631	CFP	P:ion transport; C:membrane; C:integral component of membrane; P:transport; F:transporter activity; C:plasma membrane	P, C, C, P, F, C	6
Cr_Uni_004278	3118	FP	P:alpha-amino acid catabolic process; P:aromatic compound catabolic process; P:benzene-containing compound metabolic process; P:organic cyclic compound catabolic process; P:aromatic amino acid family metabolic process; P:NAD biosynthetic process; F:hydrolase activity	P, P, P, P, P, P, F	7
Cr_Uni_004279	3257	FP	P:alpha-amino acid catabolic process; P:aromatic compound catabolic process; P:benzene-containing compound metabolic process; P:organic cyclic compound catabolic process; P:aromatic amino acid family metabolic process; P:NAD biosynthetic process; F:hydrolase activity	P, P, P, P, P, P, F	7
Cr_Uni_004289	2516	CFP	P:signal transduction; C:membrane; F:signal transducer activity	P, C, F	3
Cr_Uni_004303	3554	CFP	F:nucleotide binding; F:structural constituent of ribosome; C:ribonucleoprotein complex; C:ribosome; C:intracellular; P:translation	F, F, C, C, C, P	6
Cr_Uni_004317	2723	CFP	F:small molecule binding; F:lipid binding; C:extracellular region; P:transport; F:transporter activity	F, F, C, P, F	5
Cr_Uni_004328	3588	CFP	F:G-protein coupled receptor activity; P:G-protein coupled receptor signaling pathway; C:integral component of membrane	F, P, C	3
Cr_Uni_004337	16651	CFP	F:nucleotide binding; F:ATP binding; F:microtubule motor activity; P:metabolic process; C:dynein complex; P:microtubule-based movement; P:transport	F, F, F, P, C, P, P	7
Cr_Uni_004348	1339	F	F:zinc ion binding; F:metal ion binding	F, F	2
Cr_Uni_004349	2308	F	F:zinc ion binding; F:metal ion binding	F, F	2
Cr_Uni_004350	2004	F	F:zinc ion binding; F:metal ion binding	F, F	2
Cr_Uni_004351	2241	F	F:zinc ion binding; F:metal ion binding	F, F	2
Cr_Uni_004360	1495	CF	F:zinc ion binding; F:metal ion binding; C:intracellular	F, F, C	3
Cr_Uni_004377	249	CFP	P:Notch signaling pathway; P:multicellular organismal development; F:calcium ion binding; C:integral component of membrane	P, P, F, C	4
Cr_Uni_004387	2846	FP	F:phosphoprotein phosphatase activity; F:protein tyrosine phosphatase activity; P:protein dephosphorylation; F:phosphatase activity; P:dephosphorylation; P:peptidyl-tyrosine dephosphorylation; F:hydrolase activity	F, F, P, F, P, P, F	7
Cr_Uni_004388	2792	FP	F:phosphoprotein phosphatase activity; F:protein tyrosine phosphatase activity; P:protein dephosphorylation; F:phosphatase activity; P:dephosphorylation; P:peptidyl-tyrosine dephosphorylation; F:hydrolase activity	F, F, P, F, P, P, F	7
Cr_Uni_004390	2570	FP	F:phosphoprotein phosphatase activity; F:protein tyrosine phosphatase activity; P:protein dephosphorylation; F:phosphatase activity; P:dephosphorylation; P:peptidyl-tyrosine dephosphorylation; F:hydrolase activity	F, F, P, F, P, P, F	7
Cr_Uni_004391	2241	FP	F:phosphoprotein phosphatase activity; F:protein tyrosine phosphatase activity; P:protein dephosphorylation; F:phosphatase activity; P:dephosphorylation; P:peptidyl-tyrosine dephosphorylation; F:hydrolase activity	F, F, P, F, P, P, F	7
Cr_Uni_004399	2240	F	F:nucleotide binding; F:nucleic acid binding	F, F	2
Cr_Uni_004415	1007	CF	C:nucleus; F:DNA binding; F:protein heterodimerization activity; C:nucleosome	C, F, F, C	4
Cr_Uni_004449	3967	FP	P:proteolysis; F:serine-type endopeptidase activity; F:peptidase activity	P, F, F	3
Cr_Uni_004468	1321	F	F:nucleic acid binding; F:metal ion binding	F, F	2
Cr_Uni_004484	815	C	C:integral component of membrane; C:GPI-anchor transamidase complex	C, C	2
Cr_Uni_004500	733	CF	F:zinc ion binding; F:metal ion binding; C:intracellular	F, F, C	3
Cr_Uni_004512	388	FP	P:nucleic acid metabolic process; P:cellular macromolecule metabolic process; F:catalytic activity	P, P, F	3
Cr_Uni_004513	2123	FP	P:RNA phosphodiester bond hydrolysis, endonucleolytic; F:nucleic acid binding; F:RNA-DNA hybrid ribonuclease activity	P, F, F	3
Cr_Uni_004525	4393	CP	P:cell division; P:regulation of mitotic metaphase/anaphase transition; C:anaphase-promoting complex; P:anaphase-promoting complex-dependent proteasomal ubiquitin-dependent protein catabolic process; P:mitotic nuclear division	P, P, C, P, P	5
Cr_Uni_004533	1012	F	F:zinc ion binding	F	1
Cr_Uni_004544	4557	P	P:regulation of GTPase activity	P	1
Cr_Uni_004566	3632	CFP	P:carbohydrate biosynthetic process; C:integral component of membrane; F:sulfotransferase activity	P, C, F	3
Cr_Uni_004604	5224	CFP	F:chitin binding; P:chitin metabolic process; C:extracellular region	F, P, C	3
Cr_Uni_004605	2351	FP	F:GTP binding; F:GTPase activity; P:metabolic process	F, F, P	3
Cr_Uni_004609	697	P	P:signal transduction	P	1
Cr_Uni_004611	979	P	P:signal transduction	P	1
Cr_Uni_004613	1509	CF	F:DNA binding; C:nucleus	F, C	2
Cr_Uni_004633	2946	F	F:ATP binding	F	1
Cr_Uni_004634	910	F	F:calcium ion binding	F	1
Cr_Uni_004635	1249	F	F:calcium ion binding	F	1
Cr_Uni_004636	2455	F	F:calcium ion binding	F	1
Cr_Uni_004644	1727	FP	P:phosphorylation; F:kinase activity	P, F	2
Cr_Uni_004674	383	CP	C:membrane; P:single-organism cellular process; P:regulation of biological process; P:single-organism developmental process	C, P, P, P	4
Cr_Uni_004675	480	CP	C:membrane; P:single-organism cellular process; P:regulation of biological process; P:single-organism developmental process	C, P, P, P	4
Cr_Uni_004681	3492	P	P:peptidyl-lysine modification to peptidyl-hypusine	P	1
Cr_Uni_004690	3213	F	F:zinc ion binding; F:metal ion binding	F, F	2
Cr_Uni_004693	3813	CP	P:signal transduction; P:innate immune response; C:membrane; C:integral component of membrane; P:immune system process	P, P, C, C, P	5
Cr_Uni_004704	4316	FP	F:ubiquitin-protein transferase activity; F:zinc ion binding; F:metal ion binding; P:protein ubiquitination	F, F, F, P	4
Cr_Uni_004723	1918	FP	F:zinc ion binding; P:proteolysis; F:metalloendopeptidase activity; F:metallopeptidase activity	F, P, F, F	4
Cr_Uni_004724	3638	F	F:nucleic acid binding; F:metal ion binding	F, F	2
Cr_Uni_004734	3454	FP	F:RNA-directed DNA polymerase activity; P:RNA-dependent DNA replication	F, P	2
Cr_Uni_004735	1165	FP	F:RNA-directed DNA polymerase activity; P:RNA-dependent DNA replication	F, P	2
Cr_Uni_004741	1535	P	P:signal transduction	P	1
Cr_Uni_004757	1274	FP	F:phosphatase activity; P:dephosphorylation	F, P	2
Cr_Uni_004762	4248	CFP	C:vacuolar proton-transporting V-type ATPase, V1 domain; P:ATP hydrolysis coupled proton transport; P:signal transduction; F:proton-transporting ATPase activity, rotational mechanism	C, P, P, F	4
Cr_Uni_004764	782	FP	P:regulation of cellular process; F:binding; P:cellular process	P, F, P	3
Cr_Uni_004778	5116	C	C:integral component of membrane	C	1
Cr_Uni_004810	2115	FP	P:metabolic process; F:hydrolase activity, hydrolyzing O-glycosyl compounds	P, F	2
Cr_Uni_004814	8231	FP	P:glutathione metabolic process; F:gamma-glutamyltransferase activity	P, F	2
Cr_Uni_004825	2594	FP	P:metabolic process; F:sulfotransferase activity	P, F	2
Cr_Uni_004838	7538	C	C:membrane; C:integral component of membrane	C, C	2
Cr_Uni_004843	4986	FP	F:transferase activity, transferring acyl groups; P:metabolic process; F:transferase activity	F, P, F	3
Cr_Uni_004849	1419	F	F:nucleic acid binding; F:metal ion binding	F, F	2
Cr_Uni_004870	6234	FP	P:metabolic process; F:sulfotransferase activity	P, F	2
Cr_Uni_004877	2222	F	F:catalytic activity	F	1
Cr_Uni_004895	4055	F	F:nucleic acid binding; F:metal ion binding	F, F	2
Cr_Uni_004896	809	FP	F:RNA-directed DNA polymerase activity; P:RNA-dependent DNA replication	F, P	2
Cr_Uni_004900	1384	CF	F:zinc ion binding; F:metal ion binding; C:intracellular	F, F, C	3
Cr_Uni_004908	3806	P	P:metabolic process	P	1
Cr_Uni_004909	3983	P	P:metabolic process	P	1
Cr_Uni_004923	2599	F	F:zinc ion binding; F:metal ion binding	F, F	2
Cr_Uni_004924	3066	F	F:zinc ion binding; F:metal ion binding	F, F	2
Cr_Uni_004925	3309	FP	F:oxidoreductase activity; P:oxidation-reduction process	F, P	2
Cr_Uni_004928	948	CFP	P:ion transmembrane transport; F:extracellular ligand-gated ion channel activity; C:synapse; P:transport; C:plasma membrane; F:ion channel activity; F:acetylcholine-activated cation-selective channel activity; P:ion transport; P:cation transport; C:postsynaptic membrane; F:metal ion binding; P:cation transmembrane transport; C:membrane; C:integral component of membrane; C:cell junction	P, F, C, P, C, F, F, P, P, C, F, P, C, C, C	15
Cr_Uni_004936	1012	FP	F:cobalamin binding; P:cobalamin transport	F, P	2
Cr_Uni_004937	1018	FP	F:cobalamin binding; P:cobalamin transport	F, P	2
Cr_Uni_004938	748	FP	F:cobalamin binding; P:cobalamin transport	F, P	2
Cr_Uni_004951	9713	P	P:transport	P	1
Cr_Uni_004957	2189	FP	F:oxidoreductase activity, acting on paired donors, with incorporation or reduction of molecular oxygen, reduced ascorbate as one donor, and incorporation of one atom of oxygen; F:copper ion binding; F:catalytic activity; P:oxidation-reduction process; F:monooxygenase activity	F, F, F, P, F	5
Cr_Uni_004958	1367	FP	F:oxidoreductase activity, acting on paired donors, with incorporation or reduction of molecular oxygen, reduced ascorbate as one donor, and incorporation of one atom of oxygen; F:copper ion binding; F:catalytic activity; P:oxidation-reduction process; F:monooxygenase activity	F, F, F, P, F	5
Cr_Uni_004964	5443	FP	F:ubiquitin-protein transferase activity; F:RNA binding; P:metabolic process; F:ligase activity; P:protein ubiquitination	F, F, P, F, P	5
Cr_Uni_004977	3146	FP	F:methyltransferase activity; P:methylation	F, P	2
Cr_Uni_004978	726	FP	P:carbohydrate metabolic process; F:hydrolase activity, hydrolyzing O-glycosyl compounds; F:hydrolase activity	P, F, F	3
Cr_Uni_004979	907	F	F:hydrolase activity	F	1
Cr_Uni_004984	3987	FP	F:ubiquitin-protein transferase activity; F:zinc ion binding; F:metal ion binding; P:protein ubiquitination	F, F, F, P	4
Cr_Uni_004987	3072	F	F:carboxypeptidase activity	F	1
Cr_Uni_005016	435	CFP	P:ion transmembrane transport; F:extracellular ligand-gated ion channel activity; C:synapse; P:transport; C:plasma membrane; F:ion channel activity; F:acetylcholine-activated cation-selective channel activity; P:ion transport; P:cation transport; C:postsynaptic membrane; F:metal ion binding; P:cation transmembrane transport; C:membrane; C:integral component of membrane; C:cell junction	P, F, C, P, C, F, F, P, P, C, F, P, C, C, C	15
Cr_Uni_005039	2997	CFP	F:ATP binding; C:mismatch repair complex; P:mismatch repair; F:mismatched DNA binding	F, C, P, F	4
Cr_Uni_005040	2677	CFP	F:ATP binding; C:mismatch repair complex; P:mismatch repair; F:mismatched DNA binding	F, C, P, F	4
Cr_Uni_005043	1035	CF	F:DNA binding; C:nucleus	F, C	2
Cr_Uni_005065	628	CF	F:zinc ion binding; F:metal ion binding; C:intracellular	F, F, C	3
Cr_Uni_005070	4386	F	F:zinc ion binding; F:metal ion binding	F, F	2
Cr_Uni_005074	2433	F	F:oxidoreductase activity; F:metal ion binding	F, F	2
Cr_Uni_005084	3271	FP	P:metabolic process; F:transferase activity	P, F	2
Cr_Uni_005085	2846	FP	F:catalytic activity; F:sulfuric ester hydrolase activity; P:metabolic process	F, F, P	3
Cr_Uni_005093	1192	CFP	F:calmodulin binding; P:microtubule cytoskeleton organization; F:microtubule binding; C:microtubule	F, P, F, C	4
Cr_Uni_005110	1286	FP	F:zinc ion binding; P:proteolysis; F:metalloendopeptidase activity; F:metallopeptidase activity	F, P, F, F	4
Cr_Uni_005115	1894	CFP	F:GTP binding; P:signal transduction; C:membrane	F, P, C	3
Cr_Uni_005127	3199	FP	F:ATP binding; F:protein kinase activity; P:protein phosphorylation	F, F, P	3
Cr_Uni_005149	5493	P	P:nucleobase-containing compound metabolic process	P	1
Cr_Uni_005153	3099	F	F:nucleic acid binding	F	1
Cr_Uni_005211	2644	P	P:regulation of transcription involved in G1/S transition of mitotic cell cycle	P	1
Cr_Uni_005213	3107	F	F:nucleic acid binding; F:metal ion binding	F, F	2
Cr_Uni_005220	2807	FP	F:oxygen binding; F:iron ion binding; P:oxygen transport; F:oxygen transporter activity; P:transport; F:heme binding	F, F, P, F, P, F	6
Cr_Uni_005230	498	F	F:calcium ion binding	F	1
Cr_Uni_005269	840	CFP	P:regulation of developmental process; P:Notch signaling pathway; P:multicellular organismal development; F:calcium ion binding; C:membrane; C:integral component of membrane; P:cell differentiation	P, P, P, F, C, C, P	7
Cr_Uni_005275	758	CFP	P:ion transmembrane transport; F:extracellular ligand-gated ion channel activity; C:synapse; P:transport; C:plasma membrane; F:ion channel activity; F:acetylcholine-activated cation-selective channel activity; P:ion transport; P:cation transport; C:postsynaptic membrane; F:metal ion binding; P:cation transmembrane transport; C:membrane; C:integral component of membrane; C:cell junction	P, F, C, P, C, F, F, P, P, C, F, P, C, C, C	15
Cr_Uni_005291	1547	FP	F:S-methyltransferase activity; F:metal ion binding; P:metabolic process	F, F, P	3
Cr_Uni_005333	1306	CF	F:zinc ion binding; F:metal ion binding; C:intracellular	F, F, C	3
Cr_Uni_005341	1363	FP	P:metabolic process; F:transferase activity	P, F	2
Cr_Uni_005360	1521	CFP	F:phosphoprotein phosphatase activity; C:nucleus; P:protein dephosphorylation	F, C, P	3
Cr_Uni_005363	4239	F	F:transferase activity	F	1
Cr_Uni_005377	2907	FP	F:ubiquitin-specific protease activity; P:proteolysis; F:cysteine-type peptidase activity; F:peptidase activity; F:ubiquitinyl hydrolase activity; F:hydrolase activity; P:ubiquitin-dependent protein catabolic process	F, P, F, F, F, F, P	7
Cr_Uni_005393	311	CFP	F:calmodulin binding; P:microtubule cytoskeleton organization; F:microtubule binding; C:microtubule	F, P, F, C	4
Cr_Uni_005398	429	P	P:cellular component organization; P:neuron development	P, P	2
Cr_Uni_005399	977	CF	F:zinc ion binding; F:metal ion binding; C:intracellular	F, F, C	3
Cr_Uni_005401	1340	C	C:extracellular region	C	1
Cr_Uni_005408	548	FP	F:RNA-directed DNA polymerase activity; P:RNA-dependent DNA replication	F, P	2
Cr_Uni_005411	3001	C	C:nucleus	C	1
Cr_Uni_005421	2083	FP	F:RNA-directed DNA polymerase activity; P:RNA-dependent DNA replication	F, P	2
Cr_Uni_005422	431	FP	F:sulfuric ester hydrolase activity; P:metabolic process	F, P	2
Cr_Uni_005424	5083	FP	F:inositol-1,4,5-trisphosphate 3-kinase activity; P:phosphorylation; F:kinase activity	F, P, F	3
Cr_Uni_005450	3246	F	F:binding	F	1
Cr_Uni_005458	3827	CFP	P:transmembrane transport; C:integral component of membrane; F:transporter activity	P, C, F	3
Cr_Uni_005465	4959	CFP	P:puparial adhesion; F:structural molecule activity; C:extracellular matrix; C:extracellular region; F:extracellular matrix structural constituent	P, F, C, C, F	5
Cr_Uni_005480	739	P	P:defense response	P	1
Cr_Uni_005514	1769	FP	F:lipid binding; P:transport; F:transporter activity	F, P, F	3
Cr_Uni_005549	3825	CFP	F:phosphoprotein phosphatase activity; C:nucleus; P:protein dephosphorylation	F, C, P	3
Cr_Uni_005553	1461	FP	F:ubiquitin-protein transferase activity; F:zinc ion binding; F:metal ion binding; P:metabolic process; P:mitochondrion organization; F:ligase activity; P:protein ubiquitination	F, F, F, P, P, F, P	7
Cr_Uni_005556	5328	FP	P:oxidation-reduction process; F:oxidoreductase activity, acting on the aldehyde or oxo group of donors, NAD or NADP as acceptor	P, F	2
Cr_Uni_005558	795	CFP	F:chitin binding; P:chitin metabolic process; C:extracellular region	F, P, C	3
Cr_Uni_005561	3183	C	C:membrane	C	1
Cr_Uni_005589	4574	C	C:nucleus	C	1
Cr_Uni_005591	4289	CF	F:transition metal ion binding; C:integral component of membrane; F:heparin binding	F, C, F	3
Cr_Uni_005598	970	CFP	F:nucleic acid binding; F:metal ion binding; P:regulation of transcription, DNA-templated; C:intracellular	F, F, P, C	4
Cr_Uni_005600	1909	P	P:nuclear-transcribed mRNA catabolic process, nonsense-mediated decay	P	1
Cr_Uni_005601	3135	P	P:nuclear-transcribed mRNA catabolic process, nonsense-mediated decay	P	1
Cr_Uni_005641	5667	FP	F:transcription corepressor activity; P:transcription, DNA-templated; P:negative regulation of nucleic acid-templated transcription	F, P, P	3
Cr_Uni_005642	3004	FP	F:zinc ion binding; P:multicellular organismal development; P:positive regulation of transcription, DNA-templated	F, P, P	3
Cr_Uni_005648	2631	C	C:collagen trimer	C	1
Cr_Uni_005653	4070	F	F:zinc ion binding; F:metal ion binding	F, F	2
Cr_Uni_005660	2583	FP	P:proteolysis; F:cysteine-type peptidase activity; F:ubiquitinyl hydrolase activity	P, F, F	3
Cr_Uni_005670	4014	F	F:nucleic acid binding	F	1
Cr_Uni_005692	571	F	F:DNA binding	F	1
Cr_Uni_005710	4754	CFP	F:ion channel activity; C:membrane; P:transport; P:single-organism process	F, C, P, P	4
Cr_Uni_005723	1247	F	F:calcium ion binding	F	1
Cr_Uni_005724	854	FP	F:zinc ion binding; F:metal ion binding; F:calcium ion binding; P:proteolysis; F:peptidase activity; F:metalloendopeptidase activity; F:metallopeptidase activity; F:hydrolase activity	F, F, F, P, F, F, F, F	8
Cr_Uni_005731	1450	CFP	F:DNA binding; C:nucleus; P:transcription, DNA-templated; P:regulation of transcription, DNA-templated; F:protein dimerization activity	F, C, P, P, F	5
Cr_Uni_005754	705	CFP	F:DNA binding; C:nucleosome; P:nucleosome assembly	F, C, P	3
Cr_Uni_005788	462	FP	F:peptidyl-prolyl cis-trans isomerase activity; P:protein peptidyl-prolyl isomerization; P:protein folding	F, P, P	3
Cr_Uni_005800	2950	CFP	P:puparial adhesion; F:structural molecule activity; C:extracellular matrix; C:extracellular region; F:extracellular matrix structural constituent	P, F, C, C, F	5
Cr_Uni_005812	509	FP	F:translation elongation factor activity; P:translational elongation; P:ubiquitin-dependent protein catabolic process	F, P, P	3
Cr_Uni_005814	421	FP	F:translation elongation factor activity; P:translational elongation; P:ubiquitin-dependent protein catabolic process	F, P, P	3
Cr_Uni_005823	1402	F	F:zinc ion binding; F:metal ion binding	F, F	2
Cr_Uni_005830	4717	C	C:integral component of membrane	C	1
Cr_Uni_005873	4082	FP	F:ubiquitin-protein transferase activity; F:zinc ion binding; P:signal transduction; F:metal ion binding; P:regulation of apoptotic process; P:protein ubiquitination	F, F, P, F, P, P	6
Cr_Uni_005875	2082	F	F:chromatin binding	F	1
Cr_Uni_005880	947	CFP	F:chitin binding; P:chitin metabolic process; C:extracellular region	F, P, C	3
Cr_Uni_005887	3063	C	C:membrane; C:integral component of membrane	C, C	2
Cr_Uni_005896	2685	F	F:nucleic acid binding	F	1
Cr_Uni_005914	10380	F	F:nucleotide binding	F	1
Cr_Uni_005916	1031	FP	F:transferase activity, transferring acyl groups; P:metabolic process; F:transferase activity	F, P, F	3
Cr_Uni_005931	852	P	P:signaling	P	1
Cr_Uni_005945	1039	F	F:nucleic acid binding; F:metal ion binding	F, F	2
Cr_Uni_005962	1073	F	F:actin binding	F	1
Cr_Uni_005980	678	CF	F:zinc ion binding; F:metal ion binding; C:intracellular	F, F, C	3
Cr_Uni_005981	377	CF	F:zinc ion binding; F:metal ion binding; C:intracellular	F, F, C	3
Cr_Uni_005999	6115	F	F:zinc ion binding	F	1
Cr_Uni_006023	5518	CP	P:transmembrane transport; C:integral component of membrane	P, C	2
Cr_Uni_006042	3894	F	F:oxidoreductase activity; F:binding	F, F	2
Cr_Uni_006057	1041	CFP	P:ion transport; C:membrane; C:integral component of membrane; P:transport; F:transporter activity; C:plasma membrane	P, C, C, P, F, C	6
Cr_Uni_006068	344	F	F:catalytic activity	F	1
Cr_Uni_006069	1026	FP	F:oxidoreductase activity, acting on paired donors, with incorporation or reduction of molecular oxygen, reduced ascorbate as one donor, and incorporation of one atom of oxygen; F:copper ion binding; F:catalytic activity; P:oxidation-reduction process; F:monooxygenase activity	F, F, F, P, F	5
Cr_Uni_006073	2230	CFP	C:nucleus; F:sequence-specific DNA binding transcription factor activity; F:zinc ion binding; P:transcription, DNA-templated; F:steroid hormone receptor activity; P:regulation of transcription, DNA-templated; F:sequence-specific DNA binding; P:steroid hormone mediated signaling pathway	C, F, F, P, F, P, F, P	8
Cr_Uni_006135	2095	FP	F:zinc ion binding; P:proteolysis; F:metalloendopeptidase activity; F:metallopeptidase activity	F, P, F, F	4
Cr_Uni_006159	4525	FP	F:catalytic activity; F:flavin adenine dinucleotide binding; P:metabolic process	F, F, P	3
Cr_Uni_006178	2462	FP	F:metal ion binding; P:metabolic process; F:NAD+ ADP-ribosyltransferase activity	F, P, F	3
Cr_Uni_006179	2629	FP	F:metal ion binding; P:metabolic process; F:NAD+ ADP-ribosyltransferase activity	F, P, F	3
Cr_Uni_006182	1518	CFP	F:DNA binding; C:nucleus; F:sequence-specific DNA binding transcription factor activity; F:zinc ion binding; P:transcription, DNA-templated; F:metal ion binding; F:steroid hormone receptor activity; P:regulation of transcription, DNA-templated; F:sequence-specific DNA binding; P:steroid hormone mediated signaling pathway	F, C, F, F, P, F, F, P, F, P	10
Cr_Uni_006183	944	P	P:regulation of transcription, DNA-templated	P	1
Cr_Uni_006195	1764	FP	P:pointed-end actin filament capping; F:tropomyosin binding	P, F	2
Cr_Uni_006199	1570	CF	F:zinc ion binding; F:metal ion binding; C:intracellular	F, F, C	3
Cr_Uni_006201	1497	CF	F:zinc ion binding; F:metal ion binding; C:intracellular	F, F, C	3
Cr_Uni_006204	4156	CFP	P:neurotransmitter transport; F:neurotransmitter:sodium symporter activity; P:transmembrane transport; C:integral component of membrane	P, F, P, C	4
Cr_Uni_006228	4233	CF	F:zinc ion binding; F:metal ion binding; C:intracellular	F, F, C	3
Cr_Uni_006230	2414	FP	P:pointed-end actin filament capping; F:tropomyosin binding	P, F	2
Cr_Uni_006234	6091	CFP	C:membrane; C:integral component of membrane; F:scavenger receptor activity; P:receptor-mediated endocytosis	C, C, F, P	4
Cr_Uni_006236	2130	CFP	P:cell-matrix adhesion; F:calcium ion binding; C:extracellular region	P, F, C	3
Cr_Uni_006240	2198	FP	F:phosphatase activity; P:dephosphorylation	F, P	2
Cr_Uni_006251	1384	F	F:hydrolase activity	F	1
Cr_Uni_006255	2127	FP	F:zinc ion binding; P:proteolysis; F:metalloendopeptidase activity; F:metallopeptidase activity	F, P, F, F	4
Cr_Uni_006260	2507	CFP	F:GTP binding; F:nucleotide binding; P:small GTPase mediated signal transduction; C:intracellular	F, F, P, C	4
Cr_Uni_006267	455	FP	P:carbohydrate metabolic process; F:hydrolase activity, hydrolyzing O-glycosyl compounds; F:hydrolase activity	P, F, F	3
Cr_Uni_006277	1056	FP	P:metabolic process; F:hydrolase activity	P, F	2
Cr_Uni_006278	2446	F	F:catalytic activity	F	1
Cr_Uni_006283	516	F	F:nucleotide binding; F:nucleic acid binding	F, F	2
Cr_Uni_006286	2133	F	F:transferase activity	F	1
Cr_Uni_006295	8749	CP	C:nucleus; P:DNA replication; P:mitotic DNA replication checkpoint; P:response to ionizing radiation	C, P, P, P	4
Cr_Uni_006305	1194	FP	F:sequence-specific DNA binding transcription factor activity; P:regulation of transcription, DNA-templated; F:sequence-specific DNA binding	F, P, F	3
Cr_Uni_006307	1220	CFP	F:DNA binding; C:nucleus; P:transcription, DNA-templated; P:regulation of transcription, DNA-templated; F:protein dimerization activity	F, C, P, P, F	5
Cr_Uni_006321	4986	CFP	P:glycerol-3-phosphate metabolic process; C:glycerol-3-phosphate dehydrogenase complex; F:calcium ion binding; P:oxidation-reduction process; F:glycerol-3-phosphate dehydrogenase activity	P, C, F, P, F	5
Cr_Uni_006323	2305	CP	P:transmembrane transport; C:integral component of membrane	P, C	2
Cr_Uni_006333	3643	CP	C:gap junction; P:ion transport; C:membrane; C:integral component of membrane; C:cell junction; P:transport	C, P, C, C, C, P	6
Cr_Uni_006339	2592	FP	F:pyridoxal phosphate binding; F:catalytic activity; P:biosynthetic process	F, F, P	3
Cr_Uni_006341	5952	FP	P:metabolic process; F:sulfotransferase activity	P, F	2
Cr_Uni_006342	4498	CFP	F:chitin binding; P:chitin metabolic process; C:extracellular region	F, P, C	3
Cr_Uni_006349	2152	FP	F:iron ion binding; F:oxidoreductase activity; F:oxidoreductase activity, acting on paired donors, with incorporation or reduction of molecular oxygen; F:metal ion binding; P:oxidation-reduction process; F:monooxygenase activity; F:heme binding	F, F, F, F, P, F, F	7
Cr_Uni_006350	1769	F	F:oxidoreductase activity; F:metal ion binding	F, F	2
Cr_Uni_006368	1805	F	F:lipid binding	F	1
Cr_Uni_006369	1941	FP	F:DNA binding; F:sequence-specific DNA binding transcription factor activity; P:regulation of transcription, DNA-templated; F:sequence-specific DNA binding; P:regulation of transcription from RNA polymerase II promoter	F, F, P, F, P	5
Cr_Uni_006382	1082	F	F:nucleic acid binding; F:metal ion binding	F, F	2
Cr_Uni_006387	2417	FP	P:proteolysis; F:metallopeptidase activity	P, F	2
Cr_Uni_006394	1503	FP	P:superoxide metabolic process; F:metal ion binding; P:oxidation-reduction process; P:metal ion transport	P, F, P, P	4
Cr_Uni_006411	2133	FP	F:ubiquitin-protein transferase activity; F:zinc ion binding; F:metal ion binding; P:protein ubiquitination	F, F, F, P	4
Cr_Uni_006428	4029	C	C:membrane; C:integral component of membrane	C, C	2
Cr_Uni_006444	1839	F	F:metal ion binding	F	1
Cr_Uni_006469	1936	FP	F:zinc ion binding; P:proteolysis; F:metalloendopeptidase activity; F:metallopeptidase activity	F, P, F, F	4
Cr_Uni_006471	535	FP	F:zinc ion binding; P:proteolysis; F:metalloendopeptidase activity; F:metallopeptidase activity	F, P, F, F	4
Cr_Uni_006481	712	F	F:nucleic acid binding; F:DNA binding	F, F	2
Cr_Uni_006494	5800	CFP	F:nucleoside:sodium symporter activity; C:integral component of membrane; P:nucleoside transmembrane transport; F:nucleoside binding	F, C, P, F	4
Cr_Uni_006504	624	P	P:pathogenesis	P	1
Cr_Uni_006518	5082	CFP	P:neurotransmitter transport; F:neurotransmitter:sodium symporter activity; P:transmembrane transport; C:integral component of membrane	P, F, P, C	4
Cr_Uni_006519	562	FP	F:zinc ion binding; P:proteolysis; F:metalloendopeptidase activity; F:metallopeptidase activity	F, P, F, F	4
Cr_Uni_006521	1229	FP	F:zinc ion binding; P:proteolysis; F:metalloendopeptidase activity; F:metallopeptidase activity	F, P, F, F	4
Cr_Uni_006523	1134	FP	F:zinc ion binding; P:proteolysis; F:metalloendopeptidase activity; F:metallopeptidase activity	F, P, F, F	4
Cr_Uni_006551	11273	FP	P:metabolic process; F:NAD+ ADP-ribosyltransferase activity	P, F	2
Cr_Uni_006563	6034	CFP	P:GPI anchor biosynthetic process; F:transferase activity, transferring hexosyl groups; C:integral component of membrane	P, F, C	3
Cr_Uni_006569	1796	FP	P:metabolic process; F:sulfotransferase activity	P, F	2
Cr_Uni_006577	317	FP	F:RNA-directed DNA polymerase activity; P:RNA-dependent DNA replication	F, P	2
Cr_Uni_006579	2369	FP	P:nucleotide catabolic process; F:hydrolase activity	P, F	2
Cr_Uni_006580	1097	FP	P:nucleotide catabolic process; F:hydrolase activity	P, F	2
Cr_Uni_006585	795	CFP	P:regulation of cell growth; C:extracellular region; F:insulin-like growth factor binding	P, C, F	3
Cr_Uni_006586	428	CFP	P:regulation of cell growth; C:extracellular region; F:insulin-like growth factor binding	P, C, F	3
Cr_Uni_006589	1330	F	F:nucleic acid binding; F:metal ion binding	F, F	2
Cr_Uni_006611	3050	CFP	F:RNA binding; F:structural constituent of ribosome; C:small ribosomal subunit; P:translation	F, F, C, P	4
Cr_Uni_006619	283	CF	F:zinc ion binding; C:intracellular	F, C	2
Cr_Uni_006625	2196	F	F:nucleic acid binding; F:metal ion binding	F, F	2
Cr_Uni_006630	3120	FP	F:metal ion binding; P:tRNA processing; F:transferase activity	F, P, F	3
Cr_Uni_006642	7689	FP	P:carbohydrate metabolic process; P:phosphorylation; F:phosphotransferase activity, alcohol group as acceptor; F:kinase activity	P, P, F, F	4
Cr_Uni_006646	6555	CP	P:intracellular signal transduction; C:intracellular	P, C	2
Cr_Uni_006658	243	F	F:oxidoreductase activity; F:metal ion binding	F, F	2
Cr_Uni_006659	2271	F	F:oxidoreductase activity; F:metal ion binding	F, F	2
Cr_Uni_006661	448	FP	P:phosphorylation; F:kinase activity	P, F	2
Cr_Uni_006662	252	F	F:hydrolase activity	F	1
Cr_Uni_006663	271	F	F:hydrolase activity	F	1
Cr_Uni_006664	318	FP	P:phosphorylation; F:kinase activity	P, F	2
Cr_Uni_006676	3214	CP	P:signal transduction; P:innate immune response; C:membrane; C:integral component of membrane; P:immune system process	P, P, C, C, P	5
Cr_Uni_006690	2447	F	F:nucleic acid binding; F:metal ion binding	F, F	2
Cr_Uni_006697	5423	FP	F:zinc ion binding; F:oxidoreductase activity; P:oxidation-reduction process	F, F, P	3
Cr_Uni_006710	3099	FP	F:iron ion binding; F:metal ion binding; F:oxidoreductase activity; F:oxidoreductase activity, acting on paired donors, with incorporation or reduction of molecular oxygen; P:oxidation-reduction process; F:monooxygenase activity; F:heme binding	F, F, F, F, P, F, F	7
Cr_Uni_006731	327	F	F:nucleotide binding; F:nucleic acid binding	F, F	2
Cr_Uni_006732	305	F	F:organic cyclic compound binding; F:heterocyclic compound binding	F, F	2
Cr_Uni_006733	826	F	F:nucleotide binding; F:nucleic acid binding	F, F	2
Cr_Uni_006734	526	F	F:organic cyclic compound binding; F:heterocyclic compound binding	F, F	2
Cr_Uni_006748	404	FP	P:proteolysis; F:serine-type endopeptidase activity; F:serine-type peptidase activity; F:peptidase activity; F:hydrolase activity	P, F, F, F, F	5
Cr_Uni_006789	578	F	F:nucleotide binding	F	1
Cr_Uni_006791	1485	FP	F:transferase activity, transferring acyl groups other than amino-acyl groups; P:metabolic process	F, P	2
Cr_Uni_006795	1233	FP	F:protein kinase activity; P:phosphorylation	F, P	2
Cr_Uni_006802	5806	FP	F:phosphatidylinositol-3-phosphatase activity; F:protein tyrosine phosphatase activity; F:phosphatidylinositol-3,5-bisphosphate 3-phosphatase activity; P:peptidyl-tyrosine dephosphorylation; P:phosphatidylinositol dephosphorylation	F, F, F, P, P	5
Cr_Uni_006832	1531	CFP	F:chitin binding; P:chitin metabolic process; C:extracellular region	F, P, C	3
Cr_Uni_006833	1575	CFP	F:chitin binding; P:chitin metabolic process; C:extracellular region	F, P, C	3
Cr_Uni_006860	2218	F	F:nucleic acid binding; F:metal ion binding	F, F	2
Cr_Uni_006884	275	F	F:organic cyclic compound binding; F:heterocyclic compound binding	F, F	2
Cr_Uni_006908	374	FP	F:RNA-directed DNA polymerase activity; P:RNA-dependent DNA replication	F, P	2
Cr_Uni_006909	471	FP	F:RNA-directed DNA polymerase activity; P:RNA-dependent DNA replication	F, P	2
Cr_Uni_006972	2000	P	P:nucleobase-containing compound metabolic process	P	1
Cr_Uni_006973	2363	P	P:protein homooligomerization	P	1
Cr_Uni_006987	1294	F	F:hydrolase activity, acting on glycosyl bonds	F	1
Cr_Uni_006991	2365	CP	P:signal transduction; P:innate immune response; C:membrane; C:integral component of membrane; P:immune system process	P, P, C, C, P	5
Cr_Uni_006999	2334	FP	F:zinc ion binding; P:proteolysis; F:metalloendopeptidase activity	F, P, F	3
Cr_Uni_007003	4003	CFP	F:DNA binding; C:nucleus; F:sequence-specific DNA binding transcription factor activity; P:transcription, DNA-templated; P:regulation of transcription, DNA-templated	F, C, F, P, P	5
Cr_Uni_007004	4167	CFP	F:DNA binding; C:nucleus; F:sequence-specific DNA binding transcription factor activity; P:transcription, DNA-templated; P:regulation of transcription, DNA-templated	F, C, F, P, P	5
Cr_Uni_007005	4185	CFP	F:DNA binding; C:nucleus; F:sequence-specific DNA binding transcription factor activity; P:transcription, DNA-templated; P:regulation of transcription, DNA-templated	F, C, F, P, P	5
Cr_Uni_007027	5327	C	C:integral component of membrane	C	1
Cr_Uni_007058	2907	CFP	F:DNA binding; C:nucleus; F:sequence-specific DNA binding transcription factor activity; F:zinc ion binding; P:transcription, DNA-templated; F:metal ion binding; P:regulation of transcription, DNA-templated; F:steroid hormone receptor activity; F:sequence-specific DNA binding; P:steroid hormone mediated signaling pathway	F, C, F, F, P, F, P, F, F, P	10
Cr_Uni_007065	1136	P	P:response to stress	P	1
Cr_Uni_007085	6123	FP	F:hydrolase activity; P:phosphatidylinositol dephosphorylation	F, P	2
Cr_Uni_007090	568	FP	F:zinc ion binding; P:proteolysis; F:metalloendopeptidase activity; F:metallopeptidase activity	F, P, F, F	4
Cr_Uni_007100	2264	P	P:signal transduction	P	1
Cr_Uni_007105	5954	F	F:actin binding	F	1
Cr_Uni_007108	1897	CF	F:zinc ion binding; F:metal ion binding; C:intracellular	F, F, C	3
Cr_Uni_007109	1719	F	F:zinc ion binding; F:metal ion binding	F, F	2
Cr_Uni_007122	2365	CFP	P:eggshell chorion assembly; C:extracellular matrix; F:extracellular matrix structural constituent; C:chorion	P, C, F, C	4
Cr_Uni_007144	2243	C	C:membrane	C	1
Cr_Uni_007152	2938	FP	P:RNA phosphodiester bond hydrolysis, endonucleolytic; F:nucleic acid binding; F:RNA-DNA hybrid ribonuclease activity; F:RNA-directed DNA polymerase activity; F:zinc ion binding; P:RNA-dependent DNA replication	P, F, F, F, F, P	6
Cr_Uni_007153	2540	F	F:nucleic acid binding; F:zinc ion binding	F, F	2
Cr_Uni_007171	448	CP	C:cytoplasm; P:peptide cross-linking	C, P	2
Cr_Uni_007189	1364	FP	F:RNA-directed DNA polymerase activity; P:RNA-dependent DNA replication	F, P	2
Cr_Uni_007196	253	F	F:organic cyclic compound binding; F:heterocyclic compound binding	F, F	2
Cr_Uni_007198	819	F	F:nucleotide binding; F:nucleic acid binding	F, F	2
Cr_Uni_007207	897	F	F:catalytic activity	F	1
Cr_Uni_007209	1524	F	F:chromatin binding	F	1
Cr_Uni_007219	2541	CFP	P:transport; C:intracellular; F:transporter activity	P, C, F	3
Cr_Uni_007223	2561	CFP	F:acetylglucosaminyltransferase activity; P:metabolic process; C:membrane	F, P, C	3
Cr_Uni_007233	3626	C	C:integral component of membrane	C	1
Cr_Uni_007234	4280	CF	F:DNA binding; C:nucleus	F, C	2
Cr_Uni_007237	274	FP	F:protein domain specific binding; P:anterior/posterior axis specification, embryo; P:nematode larval development; P:embryo development ending in birth or egg hatching; P:sister chromosome movement towards spindle pole involved in meiotic sister chromatid segregation; P:positive regulation of metaphase/anaphase transition of meiotic cell cycle; P:receptor-mediated endocytosis	F, P, P, P, P, P, P	7
Cr_Uni_007248	1732	FP	F:catalytic activity; P:metabolic process	F, P	2
Cr_Uni_007249	2666	FP	F:catalytic activity; P:metabolic process	F, P	2
Cr_Uni_007261	2199	CFP	P:sodium ion transport; P:transmembrane transport; C:membrane; F:transporter activity	P, P, C, F	4
Cr_Uni_007274	7345	P	P:tRNA processing	P	1
Cr_Uni_007287	1027	CFP	F:GTP binding; P:protein polymerization; F:GTPase activity; P:metabolic process; F:structural constituent of cytoskeleton; C:microtubule; P:microtubule-based process	F, P, F, P, F, C, P	7
Cr_Uni_007288	2193	CFP	F:calmodulin binding; P:microtubule cytoskeleton organization; F:microtubule binding; C:microtubule	F, P, F, C	4
Cr_Uni_007303	3440	CFP	F:calcium ion binding; C:membrane; C:integral component of membrane; P:cell adhesion; P:homophilic cell adhesion via plasma membrane adhesion molecules; C:plasma membrane	F, C, C, P, P, C	6
Cr_Uni_007315	2548	CFP	F:ion channel activity; P:ion transport; P:ion transmembrane transport; C:membrane; P:ionotropic glutamate receptor signaling pathway; F:receptor activity; F:ionotropic glutamate receptor activity; F:extracellular-glutamate-gated ion channel activity	F, P, P, C, P, F, F, F	8
Cr_Uni_007334	733	FP	P:RNA phosphodiester bond hydrolysis, endonucleolytic; F:nucleic acid binding; F:RNA-DNA hybrid ribonuclease activity	P, F, F	3
Cr_Uni_007371	3925	CFP	F:chitin binding; P:chitin metabolic process; C:extracellular region	F, P, C	3
Cr_Uni_007385	1424	CFP	F:ion channel activity; P:ion transport; P:ion transmembrane transport; C:membrane; P:ionotropic glutamate receptor signaling pathway; F:receptor activity; F:ionotropic glutamate receptor activity; F:extracellular-glutamate-gated ion channel activity	F, P, P, C, P, F, F, F	8
Cr_Uni_007395	861	CFP	F:inositol oxygenase activity; F:RNA binding; C:cytoplasm; F:iron ion binding; P:inositol catabolic process; P:RNA processing; P:oxidation-reduction process	F, F, C, F, P, P, P	7
Cr_Uni_007397	917	FP	F:zinc ion binding; P:proteolysis; F:metalloendopeptidase activity; F:metallopeptidase activity	F, P, F, F	4
Cr_Uni_007427	2792	CP	P:transmembrane transport; C:integral component of membrane	P, C	2
Cr_Uni_007428	1620	FP	F:zinc ion binding; P:proteolysis; F:metalloendopeptidase activity	F, P, F	3
Cr_Uni_007429	1977	FP	F:zinc ion binding; P:proteolysis; F:metalloendopeptidase activity	F, P, F	3
Cr_Uni_007431	477	CFP	F:GTP binding; F:nucleotide binding; P:small GTPase mediated signal transduction; P:protein transport; C:intracellular	F, F, P, P, C	5
Cr_Uni_007438	805	FP	F:oxidoreductase activity; P:oxidation-reduction process	F, P	2
Cr_Uni_007461	967	FP	F:oxidoreductase activity, acting on paired donors, with incorporation or reduction of molecular oxygen, reduced ascorbate as one donor, and incorporation of one atom of oxygen; F:copper ion binding; F:catalytic activity; P:oxidation-reduction process; F:monooxygenase activity	F, F, F, P, F	5
Cr_Uni_007520	2250	FP	F:nucleic acid binding; F:sequence-specific DNA binding transcription factor activity; F:zinc ion binding; P:DNA integration; P:regulation of transcription, DNA-templated	F, F, F, P, P	5
Cr_Uni_007526	983	FP	F:protein tyrosine phosphatase activity; P:protein dephosphorylation; P:peptidyl-tyrosine dephosphorylation	F, P, P	3
Cr_Uni_007549	1075	F	F:structural constituent of cuticle	F	1
Cr_Uni_007592	4131	CP	C:membrane; P:transport	C, P	2
Cr_Uni_007599	5240	FP	F:inositol-1,4,5-trisphosphate 3-kinase activity; P:phosphorylation	F, P	2
Cr_Uni_007600	1813	FP	F:inositol-1,4,5-trisphosphate 3-kinase activity; P:phosphorylation	F, P	2
Cr_Uni_007601	1704	FP	F:inositol-1,4,5-trisphosphate 3-kinase activity; P:phosphorylation	F, P	2
Cr_Uni_007602	4050	FP	F:inositol-1,4,5-trisphosphate 3-kinase activity; P:phosphorylation	F, P	2
Cr_Uni_007633	1044	F	F:oxidoreductase activity; F:binding	F, F	2
Cr_Uni_007634	947	F	F:oxidoreductase activity; F:binding	F, F	2
Cr_Uni_007646	1362	FP	F:nucleotide binding; F:nucleic acid binding; P:metabolic process; P:regulation of apoptotic process; F:NAD+ ADP-ribosyltransferase activity	F, F, P, P, F	5
Cr_Uni_007662	3066	CF	F:DNA binding; C:nucleus	F, C	2
Cr_Uni_007664	634	F	F:nucleotide binding; F:nucleic acid binding	F, F	2
Cr_Uni_007687	1300	FP	P:metabolic process; F:transferase activity	P, F	2
Cr_Uni_007722	4615	CFP	F:chitin binding; P:chitin metabolic process; C:extracellular region	F, P, C	3
Cr_Uni_007758	845	CFP	F:DNA binding; C:nucleosome; P:nucleosome assembly	F, C, P	3
Cr_Uni_007822	1256	FP	P:RNA phosphodiester bond hydrolysis, endonucleolytic; F:nucleic acid binding; F:RNA-DNA hybrid ribonuclease activity	P, F, F	3
Cr_Uni_007847	1186	FP	P:protein geranylgeranylation; F:Rab geranylgeranyltransferase activity	P, F	2
Cr_Uni_007853	1155	F	F:carbohydrate binding	F	1
Cr_Uni_007881	2226	FP	F:serine-type endopeptidase inhibitor activity; P:negative regulation of endopeptidase activity; P:hyaluronan metabolic process	F, P, P	3
Cr_Uni_007895	1598	CFP	C:membrane; C:integral component of membrane; F:scavenger receptor activity; P:receptor-mediated endocytosis	C, C, F, P	4
Cr_Uni_007896	2055	CFP	F:calcium ion binding; C:membrane; F:scavenger receptor activity; P:receptor-mediated endocytosis	F, C, F, P	4
Cr_Uni_007914	3882	CFP	F:DNA binding; C:nucleus; P:transcription, DNA-templated; P:regulation of transcription, DNA-templated; F:protein dimerization activity	F, C, P, P, F	5
Cr_Uni_007920	3201	F	F:oxidoreductase activity; F:binding	F, F	2
Cr_Uni_007924	646	F	F:calcium ion binding	F	1
Cr_Uni_007940	2344	FP	P:carbohydrate metabolic process; F:hydrolase activity, hydrolyzing O-glycosyl compounds	P, F	2
Cr_Uni_007948	1800	CFP	P:metabolic process; C:mitochondrion; F:carbon-nitrogen ligase activity, with glutamine as amido-N-donor; F:ligase activity	P, C, F, F	4
Cr_Uni_007982	492	CF	F:zinc ion binding; F:metal ion binding; C:intracellular	F, F, C	3
Cr_Uni_008012	1812	C	C:mitochondrial membrane	C	1
Cr_Uni_008044	434	F	F:calcium ion binding	F	1
Cr_Uni_008049	1598	CFP	C:integral component of membrane; F:copper ion transmembrane transporter activity; P:copper ion transmembrane transport	C, F, P	3
Cr_Uni_008055	1864	FP	P:metabolic process; F:hydrolase activity, hydrolyzing O-glycosyl compounds	P, F	2
Cr_Uni_008084	1820	P	P:rRNA processing	P	1
Cr_Uni_008085	3949	FP	F:iron ion binding; F:metal ion binding; F:oxidoreductase activity; F:oxidoreductase activity, acting on paired donors, with incorporation or reduction of molecular oxygen; P:oxidation-reduction process; F:monooxygenase activity; F:heme binding	F, F, F, F, P, F, F	7
Cr_Uni_008096	2453	FP	F:methyltransferase activity; F:transferase activity; P:methylation	F, F, P	3
Cr_Uni_008101	3409	F	F:organic cyclic compound binding; F:heterocyclic compound binding	F, F	2
Cr_Uni_008107	1860	FP	P:RNA phosphodiester bond hydrolysis, endonucleolytic; F:nucleic acid binding; F:RNA-DNA hybrid ribonuclease activity	P, F, F	3
Cr_Uni_008108	3576	C	C:membrane; C:integral component of membrane	C, C	2
Cr_Uni_008126	471	F	F:nucleotide binding; F:nucleic acid binding	F, F	2
Cr_Uni_008134	1164	CFP	F:structural constituent of ribosome; C:cytosolic small ribosomal subunit; P:translation	F, C, P	3
Cr_Uni_008149	575	FP	F:catalytic activity; F:sulfuric ester hydrolase activity; P:metabolic process	F, F, P	3
Cr_Uni_008150	2027	F	F:catalytic activity	F	1
Cr_Uni_008151	1298	F	F:catalytic activity	F	1
Cr_Uni_008152	1729	F	F:catalytic activity	F	1
Cr_Uni_008154	2537	FP	P:proteolysis; F:metalloendopeptidase activity; F:metallopeptidase activity	P, F, F	3
Cr_Uni_008167	384	CFP	F:structural constituent of ribosome; F:metal ion binding; C:ribosome; P:translation	F, F, C, P	4
Cr_Uni_008175	1113	F	F:nucleic acid binding	F	1
Cr_Uni_008184	6756	CFP	P:puparial adhesion; F:structural molecule activity; C:extracellular matrix; C:extracellular region; F:extracellular matrix structural constituent	P, F, C, C, F	5
Cr_Uni_008189	2149	FP	P:glutathione metabolic process; F:gamma-glutamyltransferase activity	P, F	2
Cr_Uni_008190	1497	CFP	C:membrane; C:integral component of membrane; F:scavenger receptor activity; P:receptor-mediated endocytosis	C, C, F, P	4
Cr_Uni_008196	2319	F	F:peptidase activity	F	1
Cr_Uni_008200	1134	FP	P:nucleotide catabolic process; F:hydrolase activity	P, F	2
Cr_Uni_008201	866	CFP	F:calmodulin binding; P:microtubule cytoskeleton organization; F:microtubule binding; C:microtubule	F, P, F, C	4
Cr_Uni_008202	502	CFP	F:calmodulin binding; P:microtubule cytoskeleton organization; F:microtubule binding; C:microtubule	F, P, F, C	4
Cr_Uni_008209	2344	F	F:oxidoreductase activity; F:binding	F, F	2
Cr_Uni_008212	345	FP	P:lipid transport; F:lipid transporter activity	P, F	2
Cr_Uni_008234	6187	P	P:single-organism cellular process	P	1
Cr_Uni_008236	1226	F	F:nucleic acid binding; F:metal ion binding	F, F	2
Cr_Uni_008242	2761	FP	F:oxidoreductase activity, acting on single donors with incorporation of molecular oxygen, incorporation of two atoms of oxygen; F:metal ion binding; P:oxidation-reduction process	F, F, P	3
Cr_Uni_008298	335	F	F:zinc ion binding; F:metal ion binding	F, F	2
Cr_Uni_008302	2724	FP	F:zinc ion binding; P:proteolysis; F:metalloendopeptidase activity; F:metallopeptidase activity	F, P, F, F	4
Cr_Uni_008307	2189	F	F:calcium ion binding	F	1
Cr_Uni_008308	606	F	F:calcium ion binding	F	1
Cr_Uni_008316	320	F	F:calcium ion binding	F	1
Cr_Uni_008318	2570	F	F:calcium ion binding	F	1
Cr_Uni_008319	5948	P	P:reproduction	P	1
Cr_Uni_008321	3877	CFP	F:chitin binding; P:chitin metabolic process; C:extracellular region	F, P, C	3
Cr_Uni_008337	2250	CFP	C:nucleus; P:metabolic process; F:hydrolase activity	C, P, F	3
Cr_Uni_008345	1896	FP	F:phosphoprotein phosphatase activity; P:protein dephosphorylation; P:mRNA processing	F, P, P	3
Cr_Uni_008346	2811	FP	F:phosphoprotein phosphatase activity; P:protein dephosphorylation; P:mRNA processing	F, P, P	3
Cr_Uni_008361	7382	FP	F:transferase activity, transferring phosphorus-containing groups; P:phosphorylation; P:single-organism cellular process	F, P, P	3
Cr_Uni_008362	8008	FP	F:transferase activity, transferring phosphorus-containing groups; P:phosphorylation; P:single-organism cellular process	F, P, P	3
Cr_Uni_008364	2462	C	C:collagen trimer	C	1
Cr_Uni_008365	2356	C	C:collagen trimer	C	1
Cr_Uni_008377	517	F	F:DNA binding	F	1
Cr_Uni_008378	416	F	F:DNA binding	F	1
Cr_Uni_008394	691	F	F:calcium ion binding	F	1
Cr_Uni_008406	6316	CFP	C:mitochondrial membrane; P:ion transmembrane transport; F:ion transmembrane transporter activity; C:integral component of membrane	C, P, F, C	4
Cr_Uni_008421	1296	CP	P:sensory perception of taste; C:integral component of membrane	P, C	2
Cr_Uni_008429	2952	FP	F:phosphoprotein phosphatase activity; F:protein tyrosine phosphatase activity; P:protein dephosphorylation; F:phosphatase activity; P:dephosphorylation; P:peptidyl-tyrosine dephosphorylation; F:hydrolase activity	F, F, P, F, P, P, F	7
Cr_Uni_008430	2710	FP	F:phosphoprotein phosphatase activity; F:protein tyrosine phosphatase activity; P:protein dephosphorylation; F:phosphatase activity; P:dephosphorylation; P:peptidyl-tyrosine dephosphorylation; F:hydrolase activity	F, F, P, F, P, P, F	7
Cr_Uni_008433	2209	CFP	C:membrane; C:integral component of membrane; F:scavenger receptor activity; P:receptor-mediated endocytosis	C, C, F, P	4
Cr_Uni_008437	724	F	F:calcium ion binding	F	1
Cr_Uni_008438	1649	F	F:nucleic acid binding	F	1
Cr_Uni_008452	3056	CFP	C:membrane; C:integral component of membrane; F:scavenger receptor activity; P:receptor-mediated endocytosis	C, C, F, P	4
Cr_Uni_008463	644	CFP	P:immune response; C:membrane; F:tumor necrosis factor receptor binding	P, C, F	3
Cr_Uni_008466	401	CP	C:membrane; P:single-organism cellular process; P:regulation of biological process; P:single-organism developmental process	C, P, P, P	4
Cr_Uni_008471	2599	CFP	F:transferase activity, transferring glycosyl groups; F:fucosyltransferase activity; C:Golgi cisterna membrane; P:fucosylation; C:membrane; C:integral component of membrane; P:protein glycosylation; C:Golgi apparatus; F:transferase activity	F, F, C, P, C, C, P, C, F	9
Cr_Uni_008478	595	F	F:calcium ion binding	F	1
Cr_Uni_008501	2394	F	F:metal ion binding	F	1
Cr_Uni_008508	261	CF	F:zinc ion binding; F:metal ion binding; C:intracellular	F, F, C	3
Cr_Uni_008513	2350	FP	F:nucleotide binding; F:ATP binding; F:protein kinase activity; F:protein serine/threonine kinase activity; P:protein phosphorylation	F, F, F, F, P	5
Cr_Uni_008529	3673	F	F:oxidoreductase activity; F:binding	F, F	2
Cr_Uni_008563	2724	P	P:protein homooligomerization	P	1
Cr_Uni_008584	6069	FP	P:carbohydrate metabolic process; F:carbohydrate binding	P, F	2
Cr_Uni_008637	1830	F	F:nucleic acid binding	F	1
Cr_Uni_008650	2047	F	F:transferase activity	F	1
Cr_Uni_008655	589	FP	F:protein tyrosine phosphatase activity; P:protein dephosphorylation; P:peptidyl-tyrosine dephosphorylation	F, P, P	3
Cr_Uni_008657	4604	F	F:catalytic activity	F	1
Cr_Uni_008660	4486	C	C:integral component of membrane	C	1
Cr_Uni_008707	273	F	F:nucleic acid binding; F:metal ion binding	F, F	2
Cr_Uni_008718	5281	CFP	P:metabolic process; C:integral component of membrane; F:carboxylic ester hydrolase activity; F:hydrolase activity	P, C, F, F	4
Cr_Uni_008759	3459	CP	P:signal transduction; P:innate immune response; C:membrane; C:integral component of membrane; P:immune system process	P, P, C, C, P	5
Cr_Uni_008760	3746	CP	P:signal transduction; P:innate immune response; C:membrane; C:integral component of membrane; P:immune system process	P, P, C, C, P	5
Cr_Uni_008772	2164	F	F:hydrolase activity	F	1
Cr_Uni_008781	1440	FP	F:phosphatase activity; P:dephosphorylation	F, P	2
Cr_Uni_008793	1736	F	F:calcium ion binding	F	1
Cr_Uni_008828	4281	FP	F:intramolecular transferase activity; P:metabolic process	F, P	2
Cr_Uni_008841	1734	FP	F:iron ion binding; F:metal ion binding; F:oxidoreductase activity; F:oxidoreductase activity, acting on paired donors, with incorporation or reduction of molecular oxygen; P:oxidation-reduction process; F:monooxygenase activity; F:heme binding	F, F, F, F, P, F, F	7
Cr_Uni_008895	342	FP	P:carbohydrate metabolic process; F:beta-N-acetylhexosaminidase activity	P, F	2
Cr_Uni_008911	895	FP	F:zinc ion binding; F:carboxypeptidase activity; F:metallocarboxypeptidase activity; P:proteolysis	F, F, F, P	4
Cr_Uni_008912	666	FP	F:zinc ion binding; F:metallocarboxypeptidase activity; P:proteolysis	F, F, P	3
Cr_Uni_008913	275	FP	F:zinc ion binding; F:metallocarboxypeptidase activity; P:proteolysis	F, F, P	3
Cr_Uni_008928	2880	FP	F:nucleotide binding; F:ATP binding; F:protein kinase activity; P:protein phosphorylation	F, F, F, P	4
Cr_Uni_008929	2888	F	F:RNA binding	F	1
Cr_Uni_008975	3000	FP	F:catalytic activity; P:metabolic process; P:protein dephosphorylation; F:phosphatase activity	F, P, P, F	4
Cr_Uni_008976	2301	FP	F:catalytic activity; P:metabolic process	F, P	2
Cr_Uni_008978	3120	CFP	P:transmembrane transport; F:transmembrane transporter activity; C:integral component of membrane	P, F, C	3
Cr_Uni_008982	688	FP	F:DNA binding; F:transposase activity; P:DNA integration; P:transposition, DNA-mediated	F, F, P, P	4
Cr_Uni_008987	590	F	F:DNA binding	F	1
Cr_Uni_008998	2927	CP	P:intracellular signal transduction; C:intracellular	P, C	2
Cr_Uni_009011	3455	CFP	C:extracellular space; P:metabolic process; F:transferase activity	C, P, F	3
Cr_Uni_009053	1714	CFP	C:membrane; F:receptor activity; P:receptor-mediated endocytosis	C, F, P	3
Cr_Uni_009054	830	CFP	F:calcium ion binding; P:metabolic process; C:membrane; F:receptor activity; P:receptor-mediated endocytosis; F:hydrolase activity	F, P, C, F, P, F	6
Cr_Uni_009073	374	F	F:metal ion binding	F	1
Cr_Uni_009080	1307	F	F:oxidoreductase activity	F	1
Cr_Uni_009084	590	P	P:RNA metabolic process	P	1
Cr_Uni_009092	1164	CFP	F:DNA binding; C:nucleosome; P:nucleosome assembly	F, C, P	3
Cr_Uni_009119	2301	CFP	F:transferase activity, transferring glycosyl groups; F:transferase activity, transferring hexosyl groups; P:metabolic process; C:membrane; F:glucuronosyltransferase activity; C:integral component of membrane; F:transferase activity	F, F, P, C, F, C, F	7
Cr_Uni_009121	4939	CFP	F:chitin binding; P:chitin metabolic process; C:extracellular region	F, P, C	3
Cr_Uni_009126	689	FP	F:nucleotide binding; F:hydrolase activity, acting on ester bonds; F:metal ion binding; P:nucleotide catabolic process; F:hydrolase activity	F, F, F, P, F	5
Cr_Uni_009128	674	FP	P:nucleotide catabolic process; F:hydrolase activity	P, F	2
Cr_Uni_009141	3622	CFP	F:G-protein coupled receptor activity; F:transmembrane signaling receptor activity; P:immune response; P:G-protein coupled receptor signaling pathway; C:membrane; C:integral component of membrane; F:scavenger receptor activity; P:cell surface receptor signaling pathway; P:receptor-mediated endocytosis; F:polysaccharide binding	F, F, P, P, C, C, F, P, P, F	10
Cr_Uni_009148	1406	P	P:cellular protein modification process	P	1
Cr_Uni_009158	2912	CFP	F:GTP binding; F:nucleotide binding; P:signal transduction; P:small GTPase mediated signal transduction; C:membrane; C:intracellular	F, F, P, P, C, C	6
Cr_Uni_009175	1653	CF	C:membrane; F:exopeptidase activity; F:metallopeptidase activity	C, F, F	3
Cr_Uni_009182	331	F	F:catalytic activity; F:metal ion binding	F, F	2
Cr_Uni_009187	2177	F	F:histone binding	F	1
Cr_Uni_009188	790	F	F:zinc ion binding; F:metal ion binding	F, F	2
Cr_Uni_009205	1040	P	P:signal transduction	P	1
Cr_Uni_009224	2525	FP	P:DNA repair; F:DNA photolyase activity	P, F	2
Cr_Uni_009227	2024	F	F:kinase activity	F	1
Cr_Uni_009228	1586	CF	F:zinc ion binding; F:metal ion binding; C:intracellular	F, F, C	3
Cr_Uni_009233	293	FP	F:ATP binding; P:nucleotide biosynthetic process; P:nucleobase-containing compound metabolic process; F:nucleoside kinase activity	F, P, P, F	4
Cr_Uni_009259	4407	P	P:signal transduction	P	1
Cr_Uni_009272	1568	P	P:metabolic process	P	1
Cr_Uni_009276	1032	CF	F:zinc ion binding; F:metal ion binding; C:intracellular	F, F, C	3
Cr_Uni_009285	475	CFP	F:chitin binding; P:chitin metabolic process; C:membrane; C:integral component of membrane; C:extracellular region	F, P, C, C, C	5
Cr_Uni_009307	1182	F	F:metal ion binding	F	1
Cr_Uni_009316	2149	CFP	F:chitin binding; P:chitin metabolic process; C:extracellular region	F, P, C	3
Cr_Uni_009337	1871	F	F:peptidase activity	F	1
Cr_Uni_009338	3296	F	F:peptidase activity	F	1
Cr_Uni_009343	1987	FP	F:protein kinase binding; P:regulation of transcription, DNA-templated; P:regulation of cyclin-dependent protein serine/threonine kinase activity	F, P, P	3
Cr_Uni_009359	2553	F	F:hydrolase activity	F	1
Cr_Uni_009362	2758	FP	F:nucleic acid binding; F:zinc ion binding; F:metal ion binding; P:metabolic process; F:ligase activity	F, F, F, P, F	5
Cr_Uni_009363	4472	CFP	F:chitin binding; P:chitin metabolic process; C:extracellular region	F, P, C	3
Cr_Uni_009364	4428	FP	P:DNA repair; P:DNA damage checkpoint; F:single-stranded DNA endodeoxyribonuclease activity	P, P, F	3
Cr_Uni_009365	2339	CFP	F:transferase activity, transferring acyl groups other than amino-acyl groups; F:glycine N-acyltransferase activity; P:metabolic process; C:mitochondrion; F:N-acetyltransferase activity	F, F, P, C, F	5
Cr_Uni_009394	2131	FP	F:phosphoprotein phosphatase activity; F:protein tyrosine phosphatase activity; P:protein dephosphorylation; F:phosphatase activity; P:dephosphorylation; P:peptidyl-tyrosine dephosphorylation; F:hydrolase activity	F, F, P, F, P, P, F	7
Cr_Uni_009422	13630	F	F:calcium ion binding	F	1
Cr_Uni_009440	406	P	P:signal transduction	P	1
Cr_Uni_009446	6450	CF	C:collagen trimer; F:structural constituent of cuticle	C, F	2
Cr_Uni_009454	506	FP	F:nucleotide binding; F:ATP binding; F:protein kinase activity; F:protein serine/threonine kinase activity; P:protein phosphorylation	F, F, F, F, P	5
Cr_Uni_009456	3407	FP	F:nucleotide binding; F:ATP binding; F:protein kinase activity; F:protein serine/threonine kinase activity; P:protein phosphorylation	F, F, F, F, P	5
Cr_Uni_009457	1094	CF	F:zinc ion binding; F:metal ion binding; C:intracellular	F, F, C	3
Cr_Uni_009459	1653	CP	P:histone modification; C:Cdc73/Paf1 complex; P:transcription elongation from RNA polymerase II promoter	P, C, P	3
Cr_Uni_009479	1286	FP	F:RNA-directed DNA polymerase activity; P:RNA-dependent DNA replication	F, P	2
Cr_Uni_009486	1282	C	C:cytoskeleton	C	1
Cr_Uni_009492	4423	F	F:catalytic activity	F	1
Cr_Uni_009506	2742	FP	P:lipid metabolic process; F:hydrolase activity, acting on glycosyl bonds	P, F	2
Cr_Uni_009531	2896	CFP	P:puparial adhesion; F:structural molecule activity; C:extracellular matrix; C:extracellular region; F:extracellular matrix structural constituent	P, F, C, C, F	5
Cr_Uni_009564	4774	CFP	F:ubiquitin-protein transferase activity; C:cytoplasm; P:regulation of signal transduction; P:protein ubiquitination	F, C, P, P	4
Cr_Uni_009574	1550	FP	F:chitinase activity; P:carbohydrate metabolic process; P:chitin catabolic process; F:carbohydrate binding; F:hydrolase activity, hydrolyzing O-glycosyl compounds	F, P, P, F, F	5
Cr_Uni_009584	1427	FP	P:carbohydrate metabolic process; F:hydrolase activity, hydrolyzing O-glycosyl compounds; F:hydrolase activity	P, F, F	3
Cr_Uni_009589	651	CFP	F:chitin binding; P:chitin metabolic process; C:extracellular region	F, P, C	3
Cr_Uni_009591	2945	CFP	C:membrane; P:transport; F:transporter activity	C, P, F	3
Cr_Uni_009603	998	CFP	C:membrane; F:scavenger receptor activity; P:receptor-mediated endocytosis	C, F, P	3
Cr_Uni_009616	572	FP	F:translation initiation factor activity; P:translational initiation	F, P	2
Cr_Uni_009627	1184	CP	P:intracellular signal transduction; C:intracellular	P, C	2
Cr_Uni_009643	900	CFP	F:adenylate kinase activity; F:cytidylate kinase activity; F:ATP binding; F:uridylate kinase activity; P:nucleotide phosphorylation; P:'de novo' pyrimidine nucleobase biosynthetic process; C:cytoplasm; P:ATP metabolic process; P:pyrimidine nucleotide biosynthetic process	F, F, F, F, P, P, C, P, P	9
Cr_Uni_009644	4761	CFP	F:adenylate kinase activity; F:cytidylate kinase activity; F:ATP binding; F:uridylate kinase activity; P:nucleotide phosphorylation; P:'de novo' pyrimidine nucleobase biosynthetic process; C:cytoplasm; P:ATP metabolic process; P:pyrimidine nucleotide biosynthetic process	F, F, F, F, P, P, C, P, P	9
Cr_Uni_009646	530	F	F:oxidoreductase activity; F:binding	F, F	2
Cr_Uni_009647	1343	F	F:oxidoreductase activity	F	1
Cr_Uni_009648	838	F	F:oxidoreductase activity; F:binding	F, F	2
Cr_Uni_009652	910	FP	F:nucleic acid binding; F:RNA-directed DNA polymerase activity; F:sequence-specific DNA binding transcription factor activity; F:zinc ion binding; P:DNA integration; P:RNA-dependent DNA replication; P:regulation of transcription, DNA-templated	F, F, F, F, P, P, P	7
Cr_Uni_009655	920	CFP	F:ATP binding; C:cytoplasm; F:asparagine-tRNA ligase activity; P:asparaginyl-tRNA aminoacylation	F, C, F, P	4
Cr_Uni_009684	675	C	C:viral capsid	C	1
Cr_Uni_009726	874	P	P:transport	P	1
Cr_Uni_009748	722	P	P:defense response	P	1
Cr_Uni_009779	1071	CFP	F:GTP binding; P:protein polymerization; C:cytoplasm; F:GTPase activity; P:metabolic process; F:structural constituent of cytoskeleton; C:microtubule; P:microtubule-based process	F, P, C, F, P, F, C, P	8
Cr_Uni_009786	351	FP	P:metabolic process; F:transferase activity	P, F	2
Cr_Uni_009789	729	FP	P:macromolecule metabolic process; F:binding; P:primary metabolic process	P, F, P	3
Cr_Uni_009874	514	F	F:metal ion binding	F	1
Cr_Uni_009932	226	F	F:nucleotide binding; F:nucleic acid binding	F, F	2
Cr_Uni_009941	257	FP	F:GTP binding; F:GTPase activity; P:metabolic process	F, F, P	3
Cr_Uni_009944	4022	CFP	F:G-protein coupled receptor activity; P:G-protein coupled receptor signaling pathway; C:integral component of membrane	F, P, C	3
Cr_Uni_009968	237	FP	P:proteolysis; F:serine-type endopeptidase activity	P, F	2
Cr_Uni_009991	1993	FP	F:ATP binding; F:protein kinase activity; F:calmodulin-dependent protein kinase activity; P:phosphorylation; F:transferase activity; P:protein phosphorylation; F:kinase activity	F, F, F, P, F, P, F	7
Cr_Uni_009993	2799	C	C:integral component of membrane	C	1
Cr_Uni_010019	1094	CFP	C:protein kinase CK2 complex; P:regulation of protein kinase activity; F:protein kinase regulator activity	C, P, F	3
Cr_Uni_010022	1012	F	F:protein heterodimerization activity	F	1
Cr_Uni_010043	3052	CP	P:transmembrane transport; C:integral component of membrane	P, C	2
Cr_Uni_010047	442	CFP	P:DNA repair; F:ATP binding; C:cohesin core heterodimer; P:chromosome organization; P:mitotic sister chromatid cohesion; C:chromosome; F:chromatin binding	P, F, C, P, P, C, F	7
Cr_Uni_010070	673	CFP	P:biological_process; C:cellular_component; F:molecular_function	P, C, F	3
Cr_Uni_010095	2255	F	F:GTP binding	F	1
Cr_Uni_010101	3334	FP	F:metal ion binding; P:metabolic process; F:NAD+ ADP-ribosyltransferase activity	F, P, F	3
Cr_Uni_010107	4491	CP	P:transmembrane transport; C:integral component of membrane	P, C	2
Cr_Uni_010128	2128	P	P:transport	P	1
Cr_Uni_010159	3121	F	F:DNA binding	F	1
Cr_Uni_010161	4454	FP	P:carbohydrate metabolic process; P:metabolic process; F:hydrolase activity, hydrolyzing O-glycosyl compounds; F:hydrolase activity; F:hydrolase activity, acting on glycosyl bonds	P, P, F, F, F	5
Cr_Uni_010170	8425	CFP	F:substrate-specific transmembrane transporter activity; P:transmembrane transport; C:integral component of membrane	F, P, C	3
Cr_Uni_010180	3248	F	F:hydrolase activity	F	1
Cr_Uni_010208	4265	CFP	F:G-protein coupled receptor activity; P:G-protein coupled receptor signaling pathway; P:signal transduction; C:integral component of membrane; F:signal transducer activity	F, P, P, C, F	5
Cr_Uni_010244	671	P	P:transport	P	1
Cr_Uni_010270	384	FP	P:metabolic process; F:hydrolase activity, hydrolyzing O-glycosyl compounds	P, F	2
Cr_Uni_010283	2162	CFP	F:chitin binding; P:chitin metabolic process; C:extracellular region	F, P, C	3
Cr_Uni_010285	1872	CFP	F:G-protein coupled receptor activity; F:transmembrane signaling receptor activity; P:G-protein coupled receptor signaling pathway; C:membrane; C:integral component of membrane; P:cell surface receptor signaling pathway; C:mucus layer	F, F, P, C, C, P, C	7
Cr_Uni_010297	396	F	F:serine-type peptidase activity	F	1
Cr_Uni_010301	386	F	F:nucleic acid binding; F:metal ion binding	F, F	2
Cr_Uni_010308	817	CFP	F:peptidase inhibitor activity; C:extracellular region; P:negative regulation of peptidase activity	F, C, P	3
Cr_Uni_010310	975	FP	P:proteolysis; F:serine-type endopeptidase activity	P, F	2
Cr_Uni_010328	526	FP	F:RNA-directed DNA polymerase activity; P:RNA-dependent DNA replication	F, P	2
Cr_Uni_010329	459	F	F:nucleic acid binding; F:DNA binding	F, F	2
Cr_Uni_010345	4507	C	C:integral component of membrane	C	1
Cr_Uni_010363	2448	FP	F:oxidoreductase activity; P:oxidation-reduction process	F, P	2
Cr_Uni_010376	615	F	F:structural constituent of cuticle	F	1
Cr_Uni_010385	971	F	F:hydrolase activity	F	1
Cr_Uni_010418	2190	C	C:membrane	C	1
Cr_Uni_010428	1991	F	F:protein dimerization activity	F	1
Cr_Uni_010443	509	FP	F:nucleotide binding; F:ATP binding; F:metal ion binding; F:protein kinase activity; P:phosphorylation; F:transferase activity; P:protein phosphorylation; F:kinase activity	F, F, F, F, P, F, P, F	8
Cr_Uni_010485	3074	FP	F:ubiquitin-protein transferase activity; P:apoptotic process; P:regulation of cytokinesis; P:protein ubiquitination	F, P, P, P	4
Cr_Uni_010488	1130	CFP	F:structural constituent of ribosome; C:ribosome; P:translation	F, C, P	3
Cr_Uni_010522	858	CFP	C:membrane; P:proteolysis; F:serine-type endopeptidase activity; F:scavenger receptor activity; P:receptor-mediated endocytosis	C, P, F, F, P	5
Cr_Uni_010524	399	FP	P:proteolysis; F:serine-type endopeptidase activity	P, F	2
Cr_Uni_010546	292	CFP	F:DNA binding; C:nucleus; P:regulation of transcription, DNA-templated; F:sequence-specific DNA binding	F, C, P, F	4
Cr_Uni_010575	439	FP	F:RNA-directed DNA polymerase activity; P:RNA-dependent DNA replication	F, P	2
Cr_Uni_010612	512	P	P:transport	P	1
Cr_Uni_010613	380	CFP	P:ion transmembrane transport; F:extracellular ligand-gated ion channel activity; C:synapse; P:transport; C:plasma membrane; F:ion channel activity; F:acetylcholine-activated cation-selective channel activity; P:ion transport; P:cation transport; C:postsynaptic membrane; F:metal ion binding; P:cation transmembrane transport; C:membrane; C:integral component of membrane; C:cell junction	P, F, C, P, C, F, F, P, P, C, F, P, C, C, C	15
Cr_Uni_010617	3188	F	F:nucleic acid binding; F:metal ion binding	F, F	2
Cr_Uni_010632	445	FP	P:apoptotic process; P:proteolysis; F:cysteine-type endopeptidase activity; F:cysteine-type peptidase activity	P, P, F, F	4
Cr_Uni_010645	787	CFP	C:membrane; P:proteolysis; F:serine-type endopeptidase activity; F:scavenger receptor activity; P:receptor-mediated endocytosis	C, P, F, F, P	5
Cr_Uni_010675	1046	P	P:transport	P	1
Cr_Uni_010678	904	F	F:metal ion binding	F	1
Cr_Uni_010712	4700	CP	C:Nem1-Spo7 phosphatase complex; P:positive regulation of protein dephosphorylation	C, P	2
Cr_Uni_010722	2885	FP	F:thymidylate synthase activity; P:dTMP biosynthetic process; P:methylation	F, P, P	3
Cr_Uni_010739	2130	FP	P:proteolysis; F:serine-type endopeptidase activity	P, F	2
Cr_Uni_010758	3109	CP	C:extracellular space; P:regulation of autophagy	C, P	2
Cr_Uni_010767	1118	F	F:peptidase activity	F	1
Cr_Uni_010770	312	CFP	F:chitin binding; P:proteolysis; P:chitin metabolic process; C:membrane; F:scavenger receptor activity; F:serine-type endopeptidase activity; F:peptidase activity; C:extracellular region; P:receptor-mediated endocytosis	F, P, P, C, F, F, F, C, P	9
Cr_Uni_010771	7945	C	C:membrane	C	1
Cr_Uni_010784	2785	CP	P:ion transport; C:membrane	P, C	2
Cr_Uni_010797	1152	F	F:nucleic acid binding; F:metal ion binding	F, F	2
Cr_Uni_010814	830	CFP	P:ion transmembrane transport; F:extracellular ligand-gated ion channel activity; C:synapse; P:transport; C:plasma membrane; F:ion channel activity; F:acetylcholine-activated cation-selective channel activity; P:ion transport; P:cation transport; C:postsynaptic membrane; F:metal ion binding; P:cation transmembrane transport; C:membrane; C:integral component of membrane; C:cell junction	P, F, C, P, C, F, F, P, P, C, F, P, C, C, C	15
Cr_Uni_010841	2349	F	F:calcium ion binding	F	1
Cr_Uni_010857	1945	F	F:GTP binding	F	1
Cr_Uni_010866	327	FP	F:palmitoyl-(protein) hydrolase activity; P:macromolecule depalmitoylation; P:metabolic process; F:thiolester hydrolase activity	F, P, P, F	4
Cr_Uni_010875	4293	F	F:zinc ion binding; F:metal ion binding	F, F	2
Cr_Uni_010877	2607	P	P:regulation of signal transduction	P	1
Cr_Uni_010944	1220	FP	P:metabolic process; F:hydrolase activity	P, F	2
Cr_Uni_010978	3032	CFP	C:extracellular space; P:proteolysis; F:serine-type endopeptidase activity	C, P, F	3
Cr_Uni_010986	2568	FP	F:nucleotide binding; F:ATPase activity; P:transport; F:transporter activity	F, F, P, F	4
Cr_Uni_011002	6124	C	C:membrane; C:integral component of membrane	C, C	2
Cr_Uni_011007	2536	CP	P:transmembrane transport; C:membrane; C:integral component of membrane; P:transport	P, C, C, P	4
Cr_Uni_011009	8809	FP	F:ATP binding; F:protein kinase activity; P:protein phosphorylation	F, F, P	3
Cr_Uni_011021	8347	FP	P:single organismal cell-cell adhesion; F:myosin binding	P, F	2
Cr_Uni_011026	591	FP	P:cell differentiation; F:chromatin binding	P, F	2
Cr_Uni_011030	7328	FP	F:phosphoprotein phosphatase activity; P:protein dephosphorylation	F, P	2
Cr_Uni_011043	5308	C	C:extracellular region	C	1
Cr_Uni_011046	827	FP	P:apoptotic process; P:proteolysis; F:cysteine-type endopeptidase activity; F:cysteine-type peptidase activity; F:peptidase activity; F:hydrolase activity	P, P, F, F, F, F	6
Cr_Uni_011047	1330	FP	P:apoptotic process; P:proteolysis; F:cysteine-type endopeptidase activity; F:cysteine-type peptidase activity; F:peptidase activity; F:hydrolase activity	P, P, F, F, F, F	6
Cr_Uni_011049	2215	FP	P:cellular protein modification process; F:biotin-[acetyl-CoA-carboxylase] ligase activity	P, F	2
Cr_Uni_011050	3920	FP	F:nucleotidyltransferase activity; P:biosynthetic process	F, P	2
Cr_Uni_011051	1427	FP	F:nucleotidyltransferase activity; P:biosynthetic process	F, P	2
Cr_Uni_011052	1978	FP	P:carbohydrate metabolic process; F:hydrolase activity, hydrolyzing O-glycosyl compounds	P, F	2
Cr_Uni_011053	1614	FP	P:carbohydrate metabolic process; F:hydrolase activity, hydrolyzing O-glycosyl compounds	P, F	2
Cr_Uni_011057	5076	CFP	P:carbohydrate metabolic process; F:protein homodimerization activity; C:glycerol-3-phosphate dehydrogenase complex; F:NAD binding; P:glycerol-3-phosphate catabolic process; P:oxidation-reduction process; F:glycerol-3-phosphate dehydrogenase [NAD+] activity	P, F, C, F, P, P, F	7
Cr_Uni_011075	8857	F	F:nucleotide binding	F	1
Cr_Uni_011077	1356	FP	P:nucleoside metabolic process; F:purine-nucleoside phosphorylase activity	P, F	2
Cr_Uni_011085	3305	CFP	C:nucleus; C:cytoplasm; C:proteasome core complex; F:threonine-type endopeptidase activity; P:proteolysis involved in cellular protein catabolic process	C, C, C, F, P	5
Cr_Uni_011097	897	CF	F:zinc ion binding; F:metal ion binding; C:intracellular	F, F, C	3
Cr_Uni_011099	3903	CF	F:zinc ion binding; F:metal ion binding; C:intracellular	F, F, C	3
Cr_Uni_011160	438	F	F:structural constituent of cuticle	F	1
Cr_Uni_011167	3328	P	P:lipid metabolic process	P	1
Cr_Uni_011168	3361	P	P:lipid metabolic process	P	1
Cr_Uni_011170	586	FP	P:proteolysis; F:serine-type endopeptidase activity	P, F	2
Cr_Uni_011177	3930	FP	F:zinc ion binding; P:peptidoglycan catabolic process; F:N-acetylmuramoyl-L-alanine amidase activity	F, P, F	3
Cr_Uni_011198	10917	CFP	F:chitin binding; P:chitin metabolic process; C:extracellular region	F, P, C	3
Cr_Uni_011207	771	F	F:nucleic acid binding; F:metal ion binding	F, F	2
Cr_Uni_011209	1040	CFP	P:metabolic process; C:integral component of membrane; F:carboxylic ester hydrolase activity; F:hydrolase activity	P, C, F, F	4
Cr_Uni_011216	2931	CFP	F:GTP binding; P:small GTPase mediated signal transduction; C:intracellular	F, P, C	3
Cr_Uni_011217	3759	FP	F:nucleic acid binding; F:zinc ion binding; F:aspartic-type endopeptidase activity; P:proteolysis; P:DNA integration	F, F, F, P, P	5
Cr_Uni_011228	2813	FP	F:deoxyribonuclease II activity; P:DNA metabolic process	F, P	2
Cr_Uni_011229	3017	FP	P:metabolic process; F:sulfotransferase activity	P, F	2
Cr_Uni_011231	2572	FP	F:peptidyl-prolyl cis-trans isomerase activity; P:protein peptidyl-prolyl isomerization; P:protein folding	F, P, P	3
Cr_Uni_011238	5848	FP	F:ATP binding; P:fructose 2,6-bisphosphate metabolic process; P:fructose metabolic process; P:carbohydrate phosphorylation; F:6-phosphofructo-2-kinase activity	F, P, P, P, F	5
Cr_Uni_011242	2030	CFP	F:chitin binding; P:chitin metabolic process; C:extracellular region	F, P, C	3
Cr_Uni_011247	7567	CFP	C:membrane; P:transport; F:transporter activity	C, P, F	3
Cr_Uni_011248	4619	F	F:oxidoreductase activity; F:ion binding	F, F	2
Cr_Uni_011270	1499	CP	P:ER to Golgi vesicle-mediated transport; C:cytoplasm	P, C	2
Cr_Uni_011273	1443	CFP	C:mediator complex; F:RNA polymerase II transcription cofactor activity; P:regulation of transcription from RNA polymerase II promoter	C, F, P	3
Cr_Uni_011289	4974	CF	F:nucleotide binding; F:coenzyme binding; C:endoplasmic reticulum; C:organelle membrane; F:monooxygenase activity	F, F, C, C, F	5
Cr_Uni_011294	5116	CFP	F:hydrolase activity, hydrolyzing N-glycosyl compounds; P:DNA repair; C:intracellular membrane-bounded organelle	F, P, C	3
Cr_Uni_011306	3236	C	C:membrane	C	1
Cr_Uni_011309	7740	FP	P:metabolic process; F:hydrolase activity	P, F	2
Cr_Uni_011323	701	CFP	F:chitin binding; P:chitin metabolic process; C:extracellular region	F, P, C	3
Cr_Uni_011341	575	F	F:zinc ion binding; F:metal ion binding	F, F	2
Cr_Uni_011389	5872	P	P:embryo development ending in birth or egg hatching; P:reproduction	P, P	2
Cr_Uni_011396	3344	F	F:calcium ion binding	F	1
Cr_Uni_011410	2695	FP	P:metabolic process; P:protein dephosphorylation; F:phosphatase activity	P, P, F	3
Cr_Uni_011415	786	CFP	F:oxidoreductase activity, acting on paired donors, with incorporation or reduction of molecular oxygen, reduced ascorbate as one donor, and incorporation of one atom of oxygen; F:copper ion binding; F:catalytic activity; F:calcium ion binding; P:oxidation-reduction process; F:monooxygenase activity; F:extracellular matrix structural constituent; C:proteinaceous extracellular matrix	F, F, F, F, P, F, F, C	8
Cr_Uni_011416	874	CF	F:calcium ion binding; F:extracellular matrix structural constituent; C:proteinaceous extracellular matrix	F, F, C	3
Cr_Uni_011417	3702	CF	F:calcium ion binding; F:extracellular matrix structural constituent; C:proteinaceous extracellular matrix	F, F, C	3
Cr_Uni_011441	3587	P	P:metabolic process	P	1
Cr_Uni_011496	1708	F	F:binding	F	1
Cr_Uni_011499	12055	F	F:organic cyclic compound binding; F:heterocyclic compound binding	F, F	2
Cr_Uni_011500	1947	FP	F:nucleotide binding; P:phosphorylation; F:kinase activity	F, P, F	3
Cr_Uni_011527	2060	CP	C:cytoplasm; P:peptide cross-linking	C, P	2
Cr_Uni_011555	2609	CFP	P:transmembrane transport; C:integral component of membrane; P:transport; F:transporter activity	P, C, P, F	4
Cr_Uni_011559	3294	FP	F:oxidoreductase activity; P:oxidation-reduction process; P:defense response to bacterium	F, P, P	3
Cr_Uni_011565	1540	CFP	C:nucleus; F:sequence-specific DNA binding transcription factor activity; P:regulation of transcription, DNA-templated	C, F, P	3
Cr_Uni_011609	3540	CFP	F:oxidoreductase activity, acting on the CH-CH group of donors, NAD or NADP as acceptor; C:membrane; P:oxidation-reduction process	F, C, P	3
Cr_Uni_011610	5704	CFP	F:oxidoreductase activity, acting on the CH-CH group of donors, NAD or NADP as acceptor; C:membrane; P:oxidation-reduction process	F, C, P	3
Cr_Uni_011613	5720	CFP	P:transmembrane transport; C:integral component of membrane; F:transporter activity	P, C, F	3
Cr_Uni_011614	3561	F	F:nucleic acid binding; F:zinc ion binding; F:metal ion binding	F, F, F	3
Cr_Uni_011618	5459	F	F:nucleotide binding; F:RNA binding	F, F	2
Cr_Uni_011642	3559	FP	P:cellular protein modification process; F:small protein activating enzyme activity	P, F	2
Cr_Uni_011647	2419	CFP	F:DNA binding; C:nucleus; P:transcription, DNA-templated; P:regulation of transcription, DNA-templated; F:protein dimerization activity	F, C, P, P, F	5
Cr_Uni_011659	1166	FP	F:RNA-directed DNA polymerase activity; P:RNA-dependent DNA replication	F, P	2
Cr_Uni_011661	4938	CFP	P:carbohydrate metabolic process; C:membrane; F:hydrolase activity, acting on glycosyl bonds	P, C, F	3
Cr_Uni_011665	3979	FP	P:tRNA splicing, via endonucleolytic cleavage and ligation; F:transferase activity, transferring phosphorus-containing groups; F:transferase activity	P, F, F	3
Cr_Uni_011678	3919	FP	P:phosphorylation; F:kinase activity	P, F	2
Cr_Uni_011679	4311	FP	P:phosphorylation; F:kinase activity	P, F	2
Cr_Uni_011684	4058	CF	C:collagen trimer; F:structural constituent of cuticle	C, F	2
Cr_Uni_011689	3057	F	F:zinc ion binding; F:metal ion binding	F, F	2
Cr_Uni_011713	1595	FP	F:oxidoreductase activity; P:oxidation-reduction process	F, P	2
Cr_Uni_011720	1029	CP	C:centrosome; C:centriole; P:centrosome duplication; P:centriole replication	C, C, P, P	4
Cr_Uni_011722	5131	CF	F:nucleic acid binding; C:nucleus	F, C	2
Cr_Uni_011730	2510	FP	F:adenylate kinase activity; F:ATP binding; P:nucleotide phosphorylation	F, F, P	3
Cr_Uni_011735	733	F	F:nucleic acid binding; F:metal ion binding	F, F	2
Cr_Uni_011742	1652	P	P:positive regulation of vulval development; P:nematode larval development; P:locomotion; P:embryo development ending in birth or egg hatching; P:mRNA processing; P:reproduction	P, P, P, P, P, P	6
Cr_Uni_011744	2317	F	F:sequence-specific DNA binding	F	1
Cr_Uni_011769	1305	C	C:extracellular region	C	1
Cr_Uni_011770	7020	FP	P:isoprenoid biosynthetic process; F:transferase activity	P, F	2
Cr_Uni_011810	2610	CP	P:muscle organ development; C:integral component of membrane; C:sarcoglycan complex	P, C, C	3
Cr_Uni_011815	6229	FP	F:hydrolase activity, acting on carbon-nitrogen (but not peptide) bonds, in linear amidines; P:metabolic process	F, P	2
Cr_Uni_011831	764	CFP	C:cytoskeleton; F:methyltransferase activity; P:methylation	C, F, P	3
Cr_Uni_011840	4648	F	F:catalytic activity	F	1
Cr_Uni_011846	1719	CFP	F:galactosylceramide sulfotransferase activity; C:integral component of membrane; C:Golgi apparatus; P:biosynthetic process	F, C, C, P	4
Cr_Uni_011847	1734	CFP	F:galactosylceramide sulfotransferase activity; C:integral component of membrane; C:Golgi apparatus; P:biosynthetic process	F, C, C, P	4
Cr_Uni_011861	1116	CF	F:zinc ion binding; F:metal ion binding; C:intracellular	F, F, C	3
Cr_Uni_011867	1693	F	F:oxidoreductase activity	F	1
Cr_Uni_011869	10391	FP	F:oxidoreductase activity; P:oxidation-reduction process	F, P	2
Cr_Uni_011880	3337	FP	P:proteolysis; F:cysteine-type peptidase activity	P, F	2
Cr_Uni_011888	5507	FP	F:transferase activity; P:methylation	F, P	2
Cr_Uni_011906	3513	CFP	F:DNA binding; C:nucleus; P:regulation of transcription, DNA-templated; F:sequence-specific DNA binding	F, C, P, F	4
Cr_Uni_011915	6609	C	C:integral component of membrane	C	1
Cr_Uni_011921	2719	CFP	F:oxidoreductase activity; P:lipid metabolic process; C:integral component of membrane; P:oxidation-reduction process	F, P, C, P	4
Cr_Uni_011922	761	F	F:zinc ion binding; F:metal ion binding	F, F	2
Cr_Uni_011943	5709	FP	F:endopeptidase inhibitor activity; P:negative regulation of endopeptidase activity; P:phosphorylation; F:kinase activity	F, P, P, F	4
Cr_Uni_011960	6432	FP	F:ATP binding; F:protein kinase activity; P:protein phosphorylation	F, F, P	3
Cr_Uni_011962	1375	F	F:nucleotide binding	F	1
Cr_Uni_011969	2844	CP	C:U4/U6 x U5 tri-snRNP complex; P:spliceosomal tri-snRNP complex assembly	C, P	2
Cr_Uni_011978	6948	CFP	P:transmembrane transport; F:transmembrane transporter activity; C:integral component of membrane	P, F, C	3
Cr_Uni_011980	1572	FP	F:zinc ion binding; P:metabolic process; F:hydrolase activity	F, P, F	3
Cr_Uni_011990	3494	CFP	P:signal transduction; C:membrane; F:signal transducer activity	P, C, F	3
Cr_Uni_012003	5935	CP	P:transmembrane transport; C:integral component of membrane	P, C	2
Cr_Uni_012036	5103	C	C:ER membrane protein complex	C	1
Cr_Uni_012061	1133	FP	P:proteolysis; P:apoptotic process; F:cysteine-type endopeptidase activity; F:cysteine-type peptidase activity; F:peptidase activity	P, P, F, F, F	5
Cr_Uni_012064	6838	F	F:hydrolase activity, acting on glycosyl bonds	F	1
Cr_Uni_012065	4811	F	F:hydrolase activity, acting on glycosyl bonds	F	1
Cr_Uni_012066	1228	FP	P:metabolic process; F:transferase activity	P, F	2
Cr_Uni_012072	3328	C	C:membrane	C	1
Cr_Uni_012096	7874	FP	F:phosphoprotein phosphatase activity; P:protein dephosphorylation	F, P	2
Cr_Uni_012117	2121	FP	P:proteolysis; P:apoptotic process; F:cysteine-type endopeptidase activity; F:cysteine-type peptidase activity; F:peptidase activity; F:hydrolase activity	P, P, F, F, F, F	6
Cr_Uni_012122	722	F	F:nucleic acid binding; F:metal ion binding	F, F	2
Cr_Uni_012125	2675	F	F:zinc ion binding; F:metal ion binding	F, F	2
Cr_Uni_012146	1370	FP	F:serine-type endopeptidase inhibitor activity; P:response to wounding; P:negative regulation of endopeptidase activity	F, P, P	3
Cr_Uni_012165	4348	FP	F:ATP binding; F:acetate-CoA ligase activity; F:AMP binding; P:acetyl-CoA biosynthetic process from acetate	F, F, F, P	4
Cr_Uni_012180	2824	F	F:nucleotide binding	F	1
Cr_Uni_012206	1534	FP	F:oxidoreductase activity; P:metabolic process; P:oxidation-reduction process	F, P, P	3
Cr_Uni_012207	4246	P	P:macromolecule metabolic process; P:primary metabolic process	P, P	2
Cr_Uni_012208	1116	FP	F:aspartic-type endopeptidase activity; P:proteolysis	F, P	2
Cr_Uni_012211	8662	C	C:membrane	C	1
Cr_Uni_012213	1574	FP	P:metabolic process; F:glutathione transferase activity	P, F	2
Cr_Uni_012215	521	FP	F:catalytic activity; P:metabolic process	F, P	2
Cr_Uni_012239	733	CFP	F:ATP binding; F:ATPase activity, coupled to transmembrane movement of substances; P:transmembrane transport; C:integral component of membrane; P:transport	F, F, P, C, P	5
Cr_Uni_012250	2834	CP	P:RNA splicing; C:viral nucleocapsid; C:small nuclear ribonucleoprotein complex	P, C, C	3
Cr_Uni_012259	3653	FP	F:nucleotide binding; F:ATP binding; F:metal ion binding; F:protein kinase activity; P:phosphorylation; F:transferase activity; P:protein phosphorylation; F:kinase activity	F, F, F, F, P, F, P, F	8
Cr_Uni_012271	1142	CFP	F:sequence-specific DNA binding transcription factor activity; P:integrin-mediated signaling pathway; C:integral component of membrane; P:regulation of transcription, DNA-templated; P:cell adhesion; F:signal transducer activity	F, P, C, P, P, F	6
Cr_Uni_012272	525	CFP	F:DNA binding; C:nucleosome; P:nucleosome assembly	F, C, P	3
Cr_Uni_012280	9219	CFP	F:U6 snRNA binding; F:U5 snRNA binding; C:spliceosomal complex; P:mRNA splicing, via spliceosome	F, F, C, P	4
Cr_Uni_012364	882	CFP	F:nucleotide binding; C:nucleus; F:RNA binding; P:mRNA processing	F, C, F, P	4
Cr_Uni_012366	3252	CFP	F:nucleotide binding; C:nucleus; F:RNA binding; P:mRNA processing	F, C, F, P	4
Cr_Uni_012368	4299	CFP	P:GPI anchor metabolic process; F:hydrolase activity, acting on ester bonds; P:intracellular protein transport; C:intracellular	P, F, P, C	4
Cr_Uni_012373	1126	FP	F:peptidase inhibitor activity; P:negative regulation of peptidase activity	F, P	2
Cr_Uni_012408	10838	FP	F:nucleotide binding; F:ATP binding; F:protein kinase activity; P:protein phosphorylation	F, F, F, P	4
Cr_Uni_012411	973	F	F:GTP binding	F	1
Cr_Uni_012416	2936	FP	F:sequence-specific DNA binding; P:transcription initiation from RNA polymerase II promoter	F, P	2
Cr_Uni_012438	1536	FP	F:carboxypeptidase activity; P:proteolysis	F, P	2
Cr_Uni_012469	3662	F	F:nucleotide binding	F	1
Cr_Uni_012470	3046	CFP	F:ATPase activity; F:ATP binding; P:metabolic process; C:integral component of membrane; P:transport; F:transporter activity	F, F, P, C, P, F	6
Cr_Uni_012484	1543	CFP	F:nucleotide binding; F:GTP binding; P:small GTPase mediated signal transduction; P:protein transport; C:intracellular	F, F, P, P, C	5
Cr_Uni_012485	3073	P	P:metabolic process	P	1
Cr_Uni_012493	4509	FP	F:ATP binding; F:protein kinase activity; P:phosphorylation; P:protein phosphorylation; F:kinase activity	F, F, P, P, F	5
Cr_Uni_012501	10342	F	F:actin binding	F	1
Cr_Uni_012525	4842	FP	F:transferase activity, transferring glycosyl groups; P:metabolic process	F, P	2
Cr_Uni_012536	3219	FP	F:magnesium ion binding; F:NAD binding; F:isocitrate dehydrogenase (NADP+) activity; P:isocitrate metabolic process; P:tricarboxylic acid cycle	F, F, F, P, P	5
Cr_Uni_012544	537	CFP	F:transferase activity, transferring glycosyl groups; C:membrane; P:protein glycosylation; C:Golgi apparatus	F, C, P, C	4
Cr_Uni_012550	7397	FP	F:nucleic acid binding; F:RNA-directed DNA polymerase activity; F:sequence-specific DNA binding transcription factor activity; F:zinc ion binding; P:DNA integration; P:RNA-dependent DNA replication; P:regulation of transcription, DNA-templated	F, F, F, F, P, P, P	7
Cr_Uni_012566	5937	CFP	F:chitin binding; P:chitin metabolic process; C:extracellular region	F, P, C	3
Cr_Uni_012573	617	P	P:cell division; P:mitotic cell cycle	P, P	2
Cr_Uni_012582	4875	CFP	F:DNA binding; C:nucleosome; P:nucleosome assembly	F, C, P	3
Cr_Uni_012584	4233	CFP	F:chitin binding; P:chitin metabolic process; C:extracellular region	F, P, C	3
Cr_Uni_012610	1260	CP	P:ion transport; C:membrane	P, C	2
Cr_Uni_012627	2357	F	F:serine-type peptidase activity	F	1
Cr_Uni_012628	1480	CFP	F:chitin binding; P:chitin metabolic process; C:extracellular region	F, P, C	3
Cr_Uni_012640	4682	F	F:nucleotide binding; F:nucleic acid binding; F:hydrolase activity	F, F, F	3
Cr_Uni_012659	1178	F	F:protein dimerization activity	F	1
Cr_Uni_012662	1436	CP	P:cell adhesion; C:extracellular region; C:proteinaceous extracellular matrix	P, C, C	3
Cr_Uni_012674	1296	F	F:nucleic acid binding; F:metal ion binding	F, F	2
Cr_Uni_012697	1359	F	F:phosphatase activity	F	1
Cr_Uni_012702	1176	FP	F:oxidoreductase activity, acting on CH-OH group of donors; F:flavin adenine dinucleotide binding; P:oxidation-reduction process	F, F, P	3
Cr_Uni_012725	3843	F	F:zinc ion binding; F:metal ion binding	F, F	2
Cr_Uni_012726	2648	F	F:zinc ion binding; F:metal ion binding	F, F	2
Cr_Uni_012732	5784	CFP	F:chitin binding; P:chitin metabolic process; C:extracellular region	F, P, C	3
Cr_Uni_012769	3668	CFP	F:ATP binding; F:zinc ion binding; P:proteolysis; C:integral component of membrane; F:metalloendopeptidase activity	F, F, P, C, F	5
Cr_Uni_012792	419	FP	F:zinc ion binding; P:proteolysis; F:aminopeptidase activity; F:metallopeptidase activity	F, P, F, F	4
Cr_Uni_012794	307	FP	F:zinc ion binding; P:proteolysis; F:aminopeptidase activity; F:metallopeptidase activity	F, P, F, F	4
Cr_Uni_012808	2577	C	C:membrane; C:integral component of membrane	C, C	2
Cr_Uni_012810	620	CP	C:membrane; P:transport	C, P	2
Cr_Uni_012857	604	F	F:GTP binding	F	1
Cr_Uni_012858	2801	F	F:GTP binding	F	1
Cr_Uni_012859	1388	F	F:GTP binding	F	1
Cr_Uni_012861	4227	F	F:GTP binding	F	1
Cr_Uni_012862	776	F	F:GTP binding	F	1
Cr_Uni_012863	1127	F	F:GTP binding	F	1
Cr_Uni_012878	4170	CP	P:intracellular signal transduction; C:intracellular	P, C	2
Cr_Uni_012900	3789	P	P:response to stress	P	1
Cr_Uni_012924	4892	C	C:membrane	C	1
Cr_Uni_012940	2397	F	F:structural constituent of cuticle	F	1
Cr_Uni_012941	716	F	F:nucleic acid binding; F:metal ion binding	F, F	2
Cr_Uni_012987	2940	FP	F:GTP binding; F:translation elongation factor activity; F:GTPase activity; P:translational elongation	F, F, F, P	4
Cr_Uni_013001	957	FP	F:oxidoreductase activity; P:metabolic process; P:oxidation-reduction process	F, P, P	3
Cr_Uni_013002	2914	P	P:metabolic process	P	1
Cr_Uni_013003	1339	FP	F:oxidoreductase activity; P:oxidation-reduction process	F, P	2
Cr_Uni_013004	1907	FP	F:oxidoreductase activity; P:oxidation-reduction process	F, P	2
Cr_Uni_013016	2545	CP	P:intracellular protein transport; C:intracellular	P, C	2
Cr_Uni_013026	4804	CFP	F:ATP binding; P:MAPK cascade; F:MAP kinase activity; C:intracellular	F, P, F, C	4
Cr_Uni_013032	719	P	P:mRNA processing	P	1
Cr_Uni_013038	7061	FP	P:regulation of Rho protein signal transduction; F:Rho guanyl-nucleotide exchange factor activity; P:positive regulation of GTPase activity	P, F, P	3
Cr_Uni_013055	2428	C	C:membrane; C:integral component of membrane	C, C	2
Cr_Uni_013056	3113	C	C:membrane; C:integral component of membrane	C, C	2
Cr_Uni_013060	3177	F	F:DNA binding	F	1
Cr_Uni_013077	1632	P	P:metabolic process	P	1
Cr_Uni_013079	1799	F	F:calcium ion binding	F	1
Cr_Uni_013106	3562	C	C:integral component of membrane	C	1
Cr_Uni_013111	3157	FP	F:transferase activity, transferring acyl groups other than amino-acyl groups; P:metabolic process	F, P	2
Cr_Uni_013147	929	C	C:extracellular space	C	1
Cr_Uni_013153	1382	C	C:integral component of membrane	C	1
Cr_Uni_013186	1715	C	C:integral component of membrane	C	1
Cr_Uni_013237	1225	FP	F:nucleic acid binding; P:DNA integration	F, P	2
Cr_Uni_013239	732	CFP	P:drug transmembrane transport; P:transmembrane transport; F:antiporter activity; C:membrane; C:integral component of membrane; F:drug transmembrane transporter activity	P, P, F, C, C, F	6
Cr_Uni_013240	833	F	F:hydrolase activity	F	1
Cr_Uni_013262	1720	FP	P:metabolic process; F:hydrolase activity	P, F	2
Cr_Uni_013272	1860	F	F:metal ion binding	F	1
Cr_Uni_013274	570	F	F:protein dimerization activity	F	1
Cr_Uni_013278	3861	CP	P:transmembrane transport; C:integral component of membrane	P, C	2
Cr_Uni_013286	1324	P	P:transport	P	1
Cr_Uni_013291	934	C	C:collagen trimer	C	1
Cr_Uni_013316	1502	FP	F:RNA-directed DNA polymerase activity; P:RNA-dependent DNA replication	F, P	2
Cr_Uni_013317	1766	FP	F:RNA-directed DNA polymerase activity; P:RNA-dependent DNA replication	F, P	2
Cr_Uni_013328	534	CP	P:intracellular signal transduction; C:intracellular	P, C	2
Cr_Uni_013338	5912	F	F:hydrolase activity	F	1
Cr_Uni_013386	1677	CFP	F:G-protein coupled receptor activity; P:G-protein coupled receptor signaling pathway; C:membrane; C:integral component of membrane	F, P, C, C	4
Cr_Uni_013387	3775	CF	C:collagen trimer; F:structural constituent of cuticle	C, F	2
Cr_Uni_013391	5869	F	F:metal ion binding	F	1
Cr_Uni_013414	2224	C	C:integral component of membrane	C	1
Cr_Uni_013417	1283	C	C:integral component of membrane	C	1
Cr_Uni_013418	3002	F	F:oxidoreductase activity	F	1
Cr_Uni_013435	592	FP	P:proteolysis; F:metalloendopeptidase activity; F:metallopeptidase activity	P, F, F	3
Cr_Uni_013446	3560	F	F:hydrolase activity	F	1
Cr_Uni_013450	1959	FP	P:pointed-end actin filament capping; F:tropomyosin binding	P, F	2
Cr_Uni_013465	3339	P	P:metabolic process	P	1
Cr_Uni_013472	971	CFP	F:structural constituent of ribosome; C:ribosome; C:intracellular; P:translation	F, C, C, P	4
Cr_Uni_013482	4582	FP	F:ATP binding; F:protein kinase activity; P:protein phosphorylation	F, F, P	3
Cr_Uni_013491	554	F	F:calcium ion binding	F	1
Cr_Uni_013496	2397	FP	F:oxidoreductase activity; P:metabolic process; P:oxidation-reduction process	F, P, P	3
Cr_Uni_013497	3753	P	P:signal transduction	P	1
Cr_Uni_013523	6684	FP	P:regulation of Rho protein signal transduction; F:Rho guanyl-nucleotide exchange factor activity; P:positive regulation of GTPase activity	P, F, P	3
Cr_Uni_013524	5228	FP	F:RNA binding; P:RNA processing	F, P	2
Cr_Uni_013550	3056	FP	F:nucleotide binding; F:ATPase activity; P:transport; F:transporter activity	F, F, P, F	4
Cr_Uni_013562	1457	FP	F:oxidoreductase activity; P:metabolic process; P:oxidation-reduction process	F, P, P	3
Cr_Uni_013563	873	FP	F:oxidoreductase activity; P:metabolic process; P:oxidation-reduction process	F, P, P	3
Cr_Uni_013577	8816	FP	P:regulation of Rho protein signal transduction; F:Rho guanyl-nucleotide exchange factor activity; P:positive regulation of GTPase activity	P, F, P	3
Cr_Uni_013588	2785	CFP	C:GMP reductase complex; F:GMP reductase activity; F:metal ion binding; P:oxidation-reduction process; P:nucleotide metabolic process	C, F, F, P, P	5
Cr_Uni_013601	646	CP	C:centrosome; C:centriole; P:centrosome duplication; P:centriole replication	C, C, P, P	4
Cr_Uni_013622	6322	FP	P:protein dephosphorylation; F:phosphatase activity	P, F	2
Cr_Uni_013629	1335	CFP	P:puparial adhesion; F:structural molecule activity; C:extracellular matrix; C:extracellular region; F:extracellular matrix structural constituent	P, F, C, C, F	5
Cr_Uni_013632	6289	P	P:signal transduction; P:innate immune response; P:immune system process	P, P, P	3
Cr_Uni_013635	2373	P	P:metabolic process	P	1
Cr_Uni_013637	2090	CFP	P:puparial adhesion; F:structural molecule activity; C:extracellular matrix; C:extracellular region; F:extracellular matrix structural constituent	P, F, C, C, F	5
Cr_Uni_013657	976	CFP	F:DNA binding; C:nucleus; P:histone modification; C:Cdc73/Paf1 complex; P:DNA-templated transcription, initiation; P:transcription elongation from RNA polymerase II promoter	F, C, P, C, P, P	6
Cr_Uni_013687	1644	FP	P:proteolysis; F:metallopeptidase activity	P, F	2
Cr_Uni_013697	6908	FP	F:dioxygenase activity; P:aromatic amino acid family metabolic process; F:iron ion binding; P:NAD biosynthetic process	F, P, F, P	4
Cr_Uni_013714	1598	CFP	F:chitin binding; P:chitin metabolic process; C:extracellular region	F, P, C	3
Cr_Uni_013719	2467	FP	P:carbohydrate metabolic process; F:hydrolase activity, hydrolyzing O-glycosyl compounds	P, F	2
Cr_Uni_013739	1111	FP	F:DNA binding; P:nucleic acid phosphodiester bond hydrolysis; P:DNA repair; F:catalytic activity; F:endonuclease activity; F:nuclease activity	F, P, P, F, F, F	6
Cr_Uni_013757	783	CFP	F:calcium ion binding; C:membrane; C:integral component of membrane; P:cell adhesion; P:homophilic cell adhesion via plasma membrane adhesion molecules; C:plasma membrane	F, C, C, P, P, C	6
Cr_Uni_013774	535	CFP	C:extracellular space; F:endopeptidase inhibitor activity; P:negative regulation of endopeptidase activity; C:extracellular region	C, F, P, C	4
Cr_Uni_013777	717	P	P:locomotion	P	1
Cr_Uni_013778	1324	CP	C:nucleus; P:DNA replication	C, P	2
Cr_Uni_013791	2383	FP	P:carbohydrate metabolic process; P:protein dephosphorylation; F:fructose 1,6-bisphosphate 1-phosphatase activity	P, P, F	3
Cr_Uni_013798	3401	CF	F:oxidoreductase activity; F:metal ion binding; C:membrane; C:endoplasmic reticulum	F, F, C, C	4
Cr_Uni_013812	2153	FP	F:ATP binding; P:DNA biosynthetic process; P:deoxyribonucleoside monophosphate biosynthetic process; P:phosphorylation; F:thymidine kinase activity	F, P, P, P, F	5
Cr_Uni_013828	6897	CFP	F:acyl-CoA dehydrogenase activity; C:peroxisome; F:acyl-CoA oxidase activity; P:fatty acid beta-oxidation; F:flavin adenine dinucleotide binding	F, C, F, P, F	5
Cr_Uni_013832	8506	F	F:calcium ion binding	F	1
Cr_Uni_013834	2497	CFP	F:ATP binding; F:microtubule motor activity; P:metabolic process; C:kinesin complex; P:microtubule-based movement; C:microtubule; F:microtubule binding	F, F, P, C, P, C, F	7
Cr_Uni_013850	3073	CFP	C:cytoplasm; P:metabolic process; F:glutathione transferase activity; F:transferase activity	C, P, F, F	4
Cr_Uni_013852	4329	CP	P:transmembrane transport; C:integral component of membrane	P, C	2
Cr_Uni_013853	338	FP	P:proteolysis; F:serine-type endopeptidase activity	P, F	2
Cr_Uni_013854	778	CFP	C:membrane; P:proteolysis; F:serine-type endopeptidase activity; F:scavenger receptor activity; P:receptor-mediated endocytosis	C, P, F, F, P	5
Cr_Uni_013861	3153	C	C:proteasome activator complex	C	1
Cr_Uni_013866	1193	CP	P:ion transport; C:membrane	P, C	2
Cr_Uni_013880	2773	FP	F:DNA binding; F:DNA topoisomerase type I activity; P:DNA topological change	F, F, P	3
Cr_Uni_013911	1505	FP	F:oxidoreductase activity, acting on paired donors, with incorporation or reduction of molecular oxygen, 2-oxoglutarate as one donor, and incorporation of one atom each of oxygen into both donors; P:oxidation-reduction process	F, P	2
Cr_Uni_013916	2662	FP	F:metal ion binding; P:metabolic process; F:NAD+ ADP-ribosyltransferase activity	F, P, F	3
Cr_Uni_013917	2855	FP	F:metal ion binding; P:metabolic process; F:NAD+ ADP-ribosyltransferase activity	F, P, F	3
Cr_Uni_013927	5307	F	F:nucleic acid binding; F:metal ion binding	F, F	2
Cr_Uni_013947	1140	FP	F:RNA-directed DNA polymerase activity; P:RNA-dependent DNA replication	F, P	2
Cr_Uni_013952	2946	F	F:hydrolase activity	F	1
Cr_Uni_013953	661	FP	F:oxidoreductase activity; P:oxidation-reduction process	F, P	2
Cr_Uni_013954	795	FP	F:oxidoreductase activity; P:oxidation-reduction process	F, P	2
Cr_Uni_013955	4059	FP	F:protein kinase binding; P:regulation of transcription, DNA-templated; P:regulation of cyclin-dependent protein serine/threonine kinase activity	F, P, P	3
Cr_Uni_013968	1147	CFP	F:ATP binding; F:ATPase activity, coupled to transmembrane movement of substances; P:transmembrane transport; C:integral component of membrane; P:transport	F, F, P, C, P	5
Cr_Uni_013990	3838	F	F:zinc ion binding; F:metal ion binding	F, F	2
Cr_Uni_013995	609	CFP	C:membrane; P:proteolysis; F:serine-type endopeptidase activity; F:scavenger receptor activity; P:receptor-mediated endocytosis	C, P, F, F, P	5
Cr_Uni_014009	1973	C	C:integral component of membrane	C	1
Cr_Uni_014016	2761	F	F:DNA binding	F	1
Cr_Uni_014018	733	F	F:DNA binding	F	1
Cr_Uni_014060	2287	F	F:lipid binding	F	1
Cr_Uni_014075	3540	P	P:regulation of apoptotic process	P	1
Cr_Uni_014092	7317	CFP	F:DNA binding; C:nucleus; P:regulation of transcription, DNA-templated	F, C, P	3
Cr_Uni_014100	1383	F	F:zinc ion binding	F	1
Cr_Uni_014124	3470	FP	F:oxidoreductase activity; P:metabolic process; P:oxidation-reduction process	F, P, P	3
Cr_Uni_014125	2930	FP	F:nucleic acid binding; F:ATP binding; F:zinc ion binding; P:metabolic process; F:helicase activity	F, F, F, P, F	5
Cr_Uni_014131	889	P	P:cellular protein modification process	P	1
Cr_Uni_014155	687	FP	P:RNA phosphodiester bond hydrolysis, endonucleolytic; F:nucleic acid binding; F:RNA-DNA hybrid ribonuclease activity	P, F, F	3
Cr_Uni_014168	3120	P	P:metabolic process	P	1
Cr_Uni_014172	2906	F	F:nucleic acid binding; F:zinc ion binding; F:metal ion binding	F, F, F	3
Cr_Uni_014192	1436	FP	F:ATP binding; P:UTP biosynthetic process; P:CTP biosynthetic process; P:GTP biosynthetic process; P:nucleoside diphosphate phosphorylation; F:nucleoside diphosphate kinase activity	F, P, P, P, P, F	6
Cr_Uni_014199	1413	P	P:transport	P	1
Cr_Uni_014226	3697	FP	F:iron ion binding; F:metal ion binding; F:oxidoreductase activity, acting on paired donors, with incorporation or reduction of molecular oxygen; F:oxidoreductase activity; P:oxidation-reduction process; F:monooxygenase activity; F:heme binding	F, F, F, F, P, F, F	7
Cr_Uni_014242	4307	C	C:integral component of membrane	C	1
Cr_Uni_014257	1534	F	F:GTP binding	F	1
Cr_Uni_014259	2250	CP	P:regulation of mitotic metaphase/anaphase transition; C:anaphase-promoting complex; P:anaphase-promoting complex-dependent proteasomal ubiquitin-dependent protein catabolic process	P, C, P	3
Cr_Uni_014272	4267	P	P:metabolic process	P	1
Cr_Uni_014312	399	CFP	F:chitin binding; P:proteolysis; P:chitin metabolic process; C:membrane; F:scavenger receptor activity; F:serine-type endopeptidase activity; F:peptidase activity; C:extracellular region; P:receptor-mediated endocytosis	F, P, P, C, F, F, F, C, P	9
Cr_Uni_014313	538	CFP	C:membrane; P:proteolysis; F:serine-type endopeptidase activity; F:scavenger receptor activity; P:receptor-mediated endocytosis	C, P, F, F, P	5
Cr_Uni_014314	289	FP	P:proteolysis; F:serine-type endopeptidase activity	P, F	2
Cr_Uni_014317	1054	FP	P:proteolysis; F:serine-type endopeptidase activity	P, F	2
Cr_Uni_014318	607	CFP	C:membrane; P:proteolysis; F:serine-type endopeptidase activity; F:scavenger receptor activity; P:receptor-mediated endocytosis	C, P, F, F, P	5
Cr_Uni_014319	298	CFP	F:chitin binding; P:proteolysis; P:chitin metabolic process; C:membrane; F:scavenger receptor activity; F:serine-type endopeptidase activity; F:peptidase activity; C:extracellular region; P:receptor-mediated endocytosis	F, P, P, C, F, F, F, C, P	9
Cr_Uni_014333	2488	P	P:regulation of apoptotic process	P	1
Cr_Uni_014334	350	FP	P:proteolysis; F:serine-type endopeptidase activity	P, F	2
Cr_Uni_014335	241	F	F:hydrolase activity	F	1
Cr_Uni_014359	2087	FP	F:ubiquitin-protein transferase activity; P:protein ubiquitination	F, P	2
Cr_Uni_014360	3134	F	F:protein domain specific binding	F	1
Cr_Uni_014366	1203	CFP	F:nucleotide binding; F:ATPase activity; F:ATP binding; F:ATPase activity, coupled to transmembrane movement of substances; P:transmembrane transport; P:metabolic process; C:integral component of membrane; P:transport	F, F, F, F, P, P, C, P	8
Cr_Uni_014377	1788	FP	P:proteolysis; F:serine-type endopeptidase activity	P, F	2
Cr_Uni_014398	3434	FP	F:sequence-specific DNA binding transcription factor activity; P:regulation of transcription, DNA-templated; F:sequence-specific DNA binding	F, P, F	3
Cr_Uni_014409	475	C	C:membrane	C	1
Cr_Uni_014438	2548	FP	F:methyltransferase activity; P:methylation	F, P	2
Cr_Uni_014454	3941	FP	F:zinc ion binding; F:S-(hydroxymethyl)glutathione dehydrogenase activity; P:ethanol oxidation	F, F, P	3
Cr_Uni_014457	1788	CFP	F:molybdate ion transmembrane transporter activity; C:integral component of membrane; P:molybdate ion transport	F, C, P	3
Cr_Uni_014458	3796	FP	F:zinc ion binding; P:proteolysis; F:metallopeptidase activity	F, P, F	3
Cr_Uni_014467	1297	C	C:integral component of membrane	C	1
Cr_Uni_014468	1229	C	C:integral component of membrane	C	1
Cr_Uni_014469	1465	C	C:integral component of membrane	C	1
Cr_Uni_014476	2648	FP	F:ubiquitin-protein transferase activity; F:zinc ion binding; F:metal ion binding; F:ligase activity; P:protein ubiquitination	F, F, F, F, P	5
Cr_Uni_014485	3579	FP	F:nucleotide binding; F:ATP binding; P:peptidyl-tyrosine phosphorylation; F:protein tyrosine kinase activity; F:protein kinase activity; P:phosphorylation; F:transferase activity; P:protein phosphorylation; F:kinase activity	F, F, P, F, F, P, F, P, F	9
Cr_Uni_014486	1894	CFP	P:transmembrane transport; C:membrane; C:integral component of membrane; P:transport; F:transporter activity	P, C, C, P, F	5
Cr_Uni_014498	7606	CP	C:intracellular; P:intracellular signal transduction	C, P	2
Cr_Uni_014504	2059	CP	C:nucleus; P:rRNA processing	C, P	2
Cr_Uni_014513	1937	CFP	F:DNA binding; C:nucleosome; P:nucleosome assembly	F, C, P	3
Cr_Uni_014516	707	FP	F:RNA-directed DNA polymerase activity; P:RNA-dependent DNA replication	F, P	2
Cr_Uni_014520	2719	FP	P:proteolysis; F:cysteine-type peptidase activity; F:peptidase activity; F:hydrolase activity	P, F, F, F	4
Cr_Uni_014531	1238	FP	P:proteolysis; P:apoptotic process; F:cysteine-type endopeptidase activity; P:regulation of apoptotic process; F:cysteine-type peptidase activity; F:peptidase activity; F:hydrolase activity	P, P, F, P, F, F, F	7
Cr_Uni_014567	6226	FP	P:metabolic process; F:lyase activity; F:carbonate dehydratase activity	P, F, F	3
Cr_Uni_014577	7397	FP	F:ATP binding; F:cGMP-dependent protein kinase activity; P:protein phosphorylation; F:cGMP binding	F, F, P, F	4
Cr_Uni_014578	2922	FP	P:proteolysis; F:peptidase activity	P, F	2
Cr_Uni_014580	1999	F	F:catalytic activity; F:ion binding	F, F	2
Cr_Uni_014642	1087	FP	P:proteolysis; F:cysteine-type peptidase activity	P, F	2
Cr_Uni_014659	4711	FP	F:nucleic acid binding; P:nucleic acid phosphodiester bond hydrolysis; F:3'-5' exonuclease activity; P:nucleobase-containing compound metabolic process	F, P, F, P	4
Cr_Uni_014680	2150	FP	P:proteolysis; P:apoptotic process; F:cysteine-type endopeptidase activity; F:cysteine-type peptidase activity; F:peptidase activity; F:hydrolase activity	P, P, F, F, F, F	6
Cr_Uni_014704	4314	C	C:integral component of membrane	C	1
Cr_Uni_014705	1759	C	C:integral component of membrane	C	1
Cr_Uni_014717	5091	FP	P:UDP-glucose metabolic process; F:UTP:glucose-1-phosphate uridylyltransferase activity	P, F	2
Cr_Uni_014719	3264	FP	F:oxidoreductase activity, acting on CH-OH group of donors; F:flavin adenine dinucleotide binding; P:oxidation-reduction process	F, F, P	3
Cr_Uni_014724	530	FP	F:zinc ion binding; P:proteolysis; F:aminopeptidase activity; F:metallopeptidase activity	F, P, F, F	4
Cr_Uni_014734	2725	F	F:organic cyclic compound binding; F:heterocyclic compound binding	F, F	2
Cr_Uni_014735	1482	FP	F:nucleotide binding; F:nucleic acid binding; F:ATP binding; P:metabolic process; F:helicase activity; F:hydrolase activity	F, F, F, P, F, F	6
Cr_Uni_014736	927	FP	F:nucleotide binding; F:nucleic acid binding; F:ATP binding; P:metabolic process; F:helicase activity; F:hydrolase activity	F, F, F, P, F, F	6
Cr_Uni_014741	242	FP	F:catalytic activity; F:sulfuric ester hydrolase activity; P:metabolic process	F, F, P	3
Cr_Uni_014744	1158	CFP	F:zinc ion binding; P:intracellular transport; P:metabolic process; F:ligase activity; C:intracellular	F, P, P, F, C	5
Cr_Uni_014746	2733	CFP	F:zinc ion binding; P:intracellular transport; P:metabolic process; F:ligase activity; C:intracellular	F, P, P, F, C	5
Cr_Uni_014747	581	CFP	F:zinc ion binding; P:intracellular transport; P:metabolic process; F:ligase activity; C:intracellular	F, P, P, F, C	5
Cr_Uni_014748	1568	CFP	F:zinc ion binding; P:intracellular transport; P:metabolic process; F:ligase activity; C:intracellular	F, P, P, F, C	5
Cr_Uni_014771	2266	FP	F:fatty-acyl-CoA binding; F:catalytic activity; P:metabolic process	F, F, P	3
Cr_Uni_014798	1496	F	F:binding	F	1
Cr_Uni_014812	1409	CF	F:zinc ion binding; F:metal ion binding; C:intracellular	F, F, C	3
Cr_Uni_014815	1615	C	C:membrane; C:integral component of membrane	C, C	2
Cr_Uni_014821	3874	F	F:calcium ion binding	F	1
Cr_Uni_014830	299	F	F:nucleic acid binding; F:DNA binding	F, F	2
Cr_Uni_014836	1184	F	F:zinc ion binding; F:metal ion binding	F, F	2
Cr_Uni_014837	1190	F	F:zinc ion binding; F:metal ion binding	F, F	2
Cr_Uni_014838	1153	F	F:zinc ion binding; F:metal ion binding	F, F	2
Cr_Uni_014862	4824	FP	F:catalytic activity; P:metabolic process	F, P	2
Cr_Uni_014878	1287	FP	P:proteolysis; P:apoptotic process; F:cysteine-type endopeptidase activity; F:cysteine-type peptidase activity; F:peptidase activity; F:hydrolase activity	P, P, F, F, F, F	6
Cr_Uni_014884	957	FP	P:proteolysis; F:serine-type peptidase activity; F:serine-type endopeptidase activity; F:peptidase activity; F:hydrolase activity	P, F, F, F, F	5
Cr_Uni_014899	1310	CFP	F:zinc ion binding; P:ER to Golgi vesicle-mediated transport; P:protein transport; P:intracellular protein transport; P:transport; C:COPII vesicle coat	F, P, P, P, P, C	6
Cr_Uni_014900	891	CFP	F:zinc ion binding; P:ER to Golgi vesicle-mediated transport; P:protein transport; P:intracellular protein transport; P:transport; C:COPII vesicle coat	F, P, P, P, P, C	6
Cr_Uni_014901	1310	CFP	F:zinc ion binding; P:ER to Golgi vesicle-mediated transport; P:protein transport; P:intracellular protein transport; P:transport; C:COPII vesicle coat	F, P, P, P, P, C	6
Cr_Uni_014904	613	CFP	F:chitin binding; P:chitin metabolic process; C:extracellular region	F, P, C	3
Cr_Uni_014908	2462	F	F:zinc ion binding	F	1
Cr_Uni_014923	1292	FP	F:oxidoreductase activity; P:metabolic process; P:oxidation-reduction process	F, P, P	3
Cr_Uni_014925	2028	FP	F:oxidoreductase activity; P:oxidation-reduction process	F, P	2
Cr_Uni_014941	968	F	F:calcium ion binding	F	1
Cr_Uni_014942	2826	CFP	P:DNA repair; F:ubiquitin-protein transferase activity; F:zinc ion binding; C:Fanconi anaemia nuclear complex; F:metal ion binding; P:protein ubiquitination	P, F, F, C, F, P	6
Cr_Uni_014951	2028	F	F:transferase activity	F	1
Cr_Uni_014974	824	F	F:nucleic acid binding; F:metal ion binding	F, F	2
Cr_Uni_015002	1719	CP	P:signal transduction; P:innate immune response; C:membrane; C:integral component of membrane; P:immune system process	P, P, C, C, P	5
Cr_Uni_015025	1885	FP	P:proteolysis; P:apoptotic process; F:cysteine-type endopeptidase activity; F:cysteine-type peptidase activity; F:peptidase activity; F:hydrolase activity	P, P, F, F, F, F	6
Cr_Uni_015028	2061	FP	P:apoptotic process; P:proteolysis; F:cysteine-type endopeptidase activity; F:cysteine-type peptidase activity; F:peptidase activity; F:hydrolase activity	P, P, F, F, F, F	6
Cr_Uni_015048	3074	FP	P:cellular amino acid metabolic process; F:amino acid binding; F:carboxyl- or carbamoyltransferase activity	P, F, F	3
Cr_Uni_015049	3150	FP	P:cellular amino acid metabolic process; F:amino acid binding; F:carboxyl- or carbamoyltransferase activity	P, F, F	3
Cr_Uni_015050	1802	FP	P:cellular amino acid metabolic process; F:amino acid binding; F:carboxyl- or carbamoyltransferase activity	P, F, F	3
Cr_Uni_015059	272	CF	C:cytoskeleton; F:actin binding; C:cytoplasm; F:cytoskeletal protein binding; C:extrinsic component of membrane	C, F, C, F, C	5
Cr_Uni_015095	3937	F	F:zinc ion binding; F:metal ion binding	F, F	2
Cr_Uni_015099	857	CFP	C:membrane; P:proteolysis; F:serine-type endopeptidase activity; F:scavenger receptor activity; P:receptor-mediated endocytosis	C, P, F, F, P	5
Cr_Uni_015100	1063	CFP	F:structural constituent of ribosome; C:large ribosomal subunit; P:translation	F, C, P	3
Cr_Uni_015128	1152	CFP	F:zinc ion binding; P:intracellular transport; C:intracellular	F, P, C	3
Cr_Uni_015133	4125	P	P:metabolic process	P	1
Cr_Uni_015137	1295	F	F:nucleic acid binding; F:metal ion binding	F, F	2
Cr_Uni_015148	2828	FP	F:zinc ion binding; P:proteolysis; F:metallopeptidase activity	F, P, F	3
Cr_Uni_015160	2109	CP	P:transmembrane transport; C:integral component of membrane	P, C	2
Cr_Uni_015186	9672	CFP	C:nucleus; F:protein kinase binding; P:regulation of transcription, DNA-templated; P:regulation of cyclin-dependent protein serine/threonine kinase activity	C, F, P, P	4
Cr_Uni_015192	789	FP	F:cytochrome-c oxidase activity; P:hydrogen ion transmembrane transport	F, P	2
Cr_Uni_015204	10471	FP	P:regulation of Rho protein signal transduction; F:Rho guanyl-nucleotide exchange factor activity; P:positive regulation of GTPase activity	P, F, P	3
Cr_Uni_015216	1560	F	F:nucleotide binding; F:nucleic acid binding	F, F	2
Cr_Uni_015220	4429	FP	F:nucleotide binding; P:tRNA aminoacylation for protein translation; F:aminoacyl-tRNA ligase activity	F, P, F	3
Cr_Uni_015221	1510	F	F:nucleotide binding; F:nucleic acid binding	F, F	2
Cr_Uni_015262	2572	F	F:GTP binding	F	1
Cr_Uni_015272	413	FP	P:proteolysis; F:serine-type endopeptidase activity; F:hydrolase activity	P, F, F	3
Cr_Uni_015306	684	FP	F:ferrochelatase activity; P:heme biosynthetic process	F, P	2
Cr_Uni_015317	380	FP	P:proteolysis; F:serine-type endopeptidase activity	P, F	2
Cr_Uni_015326	435	FP	F:RNA-directed DNA polymerase activity; P:RNA-dependent DNA replication	F, P	2
Cr_Uni_015327	1049	FP	F:RNA-directed DNA polymerase activity; P:RNA-dependent DNA replication	F, P	2
Cr_Uni_015331	3171	CFP	F:chitin binding; P:chitin metabolic process; C:extracellular region	F, P, C	3
Cr_Uni_015357	1889	FP	F:nucleotide binding; F:peptidyl-prolyl cis-trans isomerase activity; F:RNA binding; P:protein peptidyl-prolyl isomerization; P:protein folding	F, F, F, P, P	5
Cr_Uni_015365	2121	C	C:viral capsid	C	1
Cr_Uni_015412	3968	FP	F:flavin adenine dinucleotide binding; F:UDP-N-acetylmuramate dehydrogenase activity; P:oxidation-reduction process	F, F, P	3
Cr_Uni_015414	899	F	F:nucleic acid binding; F:metal ion binding	F, F	2
Cr_Uni_015424	291	FP	F:zinc ion binding; F:metallocarboxypeptidase activity; P:proteolysis	F, F, P	3
Cr_Uni_015429	5187	P	P:signal transduction	P	1
Cr_Uni_015445	835	CF	F:zinc ion binding; F:metal ion binding; C:intracellular	F, F, C	3
Cr_Uni_015462	1425	CFP	F:transferase activity, transferring acyl groups other than amino-acyl groups; F:glycine N-acyltransferase activity; P:metabolic process; C:mitochondrion; F:N-acetyltransferase activity	F, F, P, C, F	5
Cr_Uni_015480	1389	FP	F:DNA binding; P:nucleic acid phosphodiester bond hydrolysis; P:DNA repair; F:catalytic activity; F:endonuclease activity; F:nuclease activity	F, P, P, F, F, F	6
Cr_Uni_015481	829	FP	F:DNA binding; P:nucleic acid phosphodiester bond hydrolysis; P:DNA repair; F:catalytic activity; F:endonuclease activity; F:nuclease activity	F, P, P, F, F, F	6
Cr_Uni_015483	4186	P	P:signal transduction; P:innate immune response; P:immune system process	P, P, P	3
Cr_Uni_015485	723	F	F:GTP binding	F	1
Cr_Uni_015539	8791	FP	P:metabolic process; F:hydrolase activity	P, F	2
Cr_Uni_015548	3194	FP	P:cellular protein metabolic process; F:isomerase activity	P, F	2
Cr_Uni_015554	1546	P	P:regulation of apoptotic process	P	1
Cr_Uni_015590	6353	FP	F:metal ion binding; P:proteolysis; F:cysteine-type peptidase activity	F, P, F	3
Cr_Uni_015601	2149	FP	P:sensory perception of sound; F:actin filament binding	P, F	2
Cr_Uni_015602	558	FP	P:sensory perception of sound; F:actin filament binding	P, F	2
Cr_Uni_015618	2319	FP	F:ATP binding; F:protein kinase activity; P:protein phosphorylation	F, F, P	3
Cr_Uni_015619	2311	FP	F:ATP binding; F:protein kinase activity; P:protein phosphorylation	F, F, P	3
Cr_Uni_015620	4947	CFP	F:GTP binding; P:small GTPase mediated signal transduction; P:protein transport; C:intracellular	F, P, P, C	4
Cr_Uni_015621	895	CFP	F:GTP binding; P:small GTPase mediated signal transduction; P:protein transport; C:intracellular	F, P, P, C	4
Cr_Uni_015645	1132	CFP	F:chitin binding; P:chitin metabolic process; C:extracellular region	F, P, C	3
Cr_Uni_015647	5704	FP	P:amine metabolic process; F:copper ion binding; F:quinone binding; F:metal ion binding; F:oxidoreductase activity; F:primary amine oxidase activity; P:oxidation-reduction process	P, F, F, F, F, F, P	7
Cr_Uni_015648	251	CFP	F:chitin binding; C:collagen trimer; P:chitin metabolic process; C:extracellular region	F, C, P, C	4
Cr_Uni_015662	3642	F	F:metal ion binding	F	1
Cr_Uni_015664	5833	F	F:metal ion binding	F	1
Cr_Uni_015678	3220	CF	C:collagen trimer; F:structural constituent of cuticle	C, F	2
Cr_Uni_015690	1915	FP	F:methyltransferase activity; P:methylation	F, P	2
Cr_Uni_015694	3215	C	C:integral component of membrane	C	1
Cr_Uni_015725	1773	FP	F:thymidylate synthase activity; P:dTMP biosynthetic process; P:methylation	F, P, P	3
Cr_Uni_015726	1988	FP	F:thymidylate synthase activity; P:dTMP biosynthetic process; P:methylation	F, P, P	3
Cr_Uni_015737	3346	F	F:nucleotide binding	F	1
Cr_Uni_015766	3959	F	F:nucleic acid binding; F:zinc ion binding	F, F	2
Cr_Uni_015770	4232	C	C:membrane	C	1
Cr_Uni_015776	2007	FP	P:metabolic process; F:ligase activity	P, F	2
Cr_Uni_015781	3564	CFP	P:CAAX-box protein processing; C:membrane; F:metalloendopeptidase activity	P, C, F	3
Cr_Uni_015782	3595	CFP	P:CAAX-box protein processing; C:membrane; F:metalloendopeptidase activity	P, C, F	3
Cr_Uni_015783	3788	FP	F:nucleotide binding; F:protein kinase activity; P:phosphorylation	F, F, P	3
Cr_Uni_015789	5654	F	F:nucleotide binding; F:ATP binding	F, F	2
Cr_Uni_015800	2685	F	F:binding	F	1
Cr_Uni_015809	249	CP	C:membrane; P:transport	C, P	2
Cr_Uni_015827	816	FP	F:RNA-directed DNA polymerase activity; P:RNA-dependent DNA replication	F, P	2
Cr_Uni_015831	1443	F	F:nucleic acid binding	F	1
Cr_Uni_015832	723	F	F:nucleic acid binding	F	1
Cr_Uni_015833	577	F	F:nucleic acid binding	F	1
Cr_Uni_015836	3347	F	F:oxidoreductase activity; F:binding	F, F	2
Cr_Uni_015902	3674	FP	P:metabolic process; F:hydrolase activity	P, F	2
Cr_Uni_015919	1075	FP	P:carbohydrate metabolic process; F:metal ion binding; P:pentose-phosphate shunt; F:ribulose-phosphate 3-epimerase activity	P, F, P, F	4
Cr_Uni_015921	1137	FP	F:oxidoreductase activity; P:oxidation-reduction process	F, P	2
Cr_Uni_015923	1535	FP	F:oxidoreductase activity; P:oxidation-reduction process	F, P	2
Cr_Uni_015944	1319	CFP	F:lipid binding; C:extracellular region; P:transport; F:transporter activity	F, C, P, F	4
Cr_Uni_015956	843	CFP	F:chitin binding; P:proteolysis; C:membrane; P:chitin metabolic process; F:serine-type endopeptidase activity; F:scavenger receptor activity; C:extracellular region; P:receptor-mediated endocytosis	F, P, C, P, F, F, C, P	8
Cr_Uni_015957	336	FP	P:proteolysis; F:serine-type endopeptidase activity	P, F	2
Cr_Uni_015967	627	CFP	P:ion transmembrane transport; F:extracellular ligand-gated ion channel activity; C:synapse; P:transport; C:plasma membrane; F:ion channel activity; F:acetylcholine-activated cation-selective channel activity; P:ion transport; P:cation transport; C:postsynaptic membrane; F:metal ion binding; P:cation transmembrane transport; C:membrane; C:integral component of membrane; C:cell junction	P, F, C, P, C, F, F, P, P, C, F, P, C, C, C	15
Cr_Uni_015972	4204	FP	P:metabolic process; F:transferase activity, transferring phosphorus-containing groups	P, F	2
Cr_Uni_015973	3821	FP	P:immune response; F:scavenger receptor activity; P:receptor-mediated endocytosis; F:polysaccharide binding	P, F, P, F	4
Cr_Uni_015979	409	CFP	F:nucleic acid binding; C:nucleus; F:sequence-specific DNA binding transcription factor activity; P:transcription, DNA-templated; F:metal ion binding; P:regulation of transcription, DNA-templated	F, C, F, P, F, P	6
Cr_Uni_015990	5091	F	F:metal ion binding	F	1
Cr_Uni_015991	534	FP	P:metabolic process; F:hydrolase activity	P, F	2
Cr_Uni_015995	1978	CFP	C:membrane; F:scavenger receptor activity; P:receptor-mediated endocytosis	C, F, P	3
Cr_Uni_016011	570	FP	F:oxidoreductase activity; P:oxidation-reduction process	F, P	2
Cr_Uni_016012	2374	FP	F:nucleic acid binding; F:RNA binding; P:RNA processing	F, F, P	3
Cr_Uni_016013	1728	FP	F:nucleic acid binding; F:RNA binding; P:RNA processing	F, F, P	3
Cr_Uni_016014	2609	FP	F:nucleic acid binding; F:RNA binding; P:RNA processing	F, F, P	3
Cr_Uni_016015	4472	F	F:binding	F	1
Cr_Uni_016016	5884	F	F:binding	F	1
Cr_Uni_016024	1627	CFP	F:G-protein coupled receptor activity; P:G-protein coupled receptor signaling pathway; P:signal transduction; C:membrane; C:integral component of membrane; F:signal transducer activity	F, P, P, C, C, F	6
Cr_Uni_016046	5613	F	F:calcium ion binding	F	1
Cr_Uni_016047	5530	F	F:calcium ion binding	F	1
Cr_Uni_016059	2352	FP	F:oxidoreductase activity; P:oxidation-reduction process	F, P	2
Cr_Uni_016069	1045	FP	F:oxidoreductase activity; P:oxidation-reduction process	F, P	2
Cr_Uni_016106	652	FP	F:aspartic-type endopeptidase activity; P:proteolysis	F, P	2
Cr_Uni_016111	435	FP	F:zinc ion binding; F:S-(hydroxymethyl)glutathione dehydrogenase activity; P:ethanol oxidation	F, F, P	3
Cr_Uni_016118	3954	CFP	C:nucleus; F:sequence-specific DNA binding transcription factor activity; P:transcription, DNA-templated; P:regulation of transcription, DNA-templated	C, F, P, P	4
Cr_Uni_016126	5294	F	F:transferase activity	F	1
Cr_Uni_016129	1407	F	F:zinc ion binding; F:metal ion binding	F, F	2
Cr_Uni_016158	1550	P	P:metabolic process	P	1
Cr_Uni_016159	3253	C	C:membrane	C	1
Cr_Uni_016160	2683	CP	P:transmembrane transport; C:membrane; C:integral component of membrane	P, C, C	3
Cr_Uni_016190	236	CFP	P:multicellular organismal development; F:structural constituent of chorion; P:chorion-containing eggshell formation; C:chorion	P, F, P, C	4
Cr_Uni_016191	413	P	P:embryo development ending in birth or egg hatching; P:reproduction	P, P	2
Cr_Uni_016207	1604	F	F:zinc ion binding; F:metal ion binding	F, F	2
Cr_Uni_016210	8216	P	P:response to stress	P	1
Cr_Uni_016214	4054	CFP	F:chitin binding; C:collagen trimer; P:chitin metabolic process; C:extracellular region	F, C, P, C	4
Cr_Uni_016225	625	FP	P:proteolysis; F:serine-type endopeptidase activity	P, F	2
Cr_Uni_016226	390	CFP	F:chitin binding; P:proteolysis; P:chitin metabolic process; C:membrane; F:scavenger receptor activity; F:serine-type endopeptidase activity; F:peptidase activity; C:extracellular region; P:receptor-mediated endocytosis	F, P, P, C, F, F, F, C, P	9
Cr_Uni_016227	435	CFP	F:chitin binding; P:proteolysis; P:chitin metabolic process; C:membrane; F:scavenger receptor activity; F:serine-type endopeptidase activity; F:peptidase activity; C:extracellular region; P:receptor-mediated endocytosis	F, P, P, C, F, F, F, C, P	9
Cr_Uni_016228	5586	CFP	C:Golgi cisterna membrane; P:metabolic process; F:acetylgalactosaminyltransferase activity	C, P, F	3
Cr_Uni_016230	3118	C	C:extracellular region	C	1
Cr_Uni_016232	307	FP	P:proteolysis; F:serine-type endopeptidase activity	P, F	2
Cr_Uni_016233	235	FP	P:proteolysis; F:serine-type endopeptidase activity	P, F	2
Cr_Uni_016234	814	CFP	C:membrane; P:proteolysis; F:serine-type endopeptidase activity; F:scavenger receptor activity; P:receptor-mediated endocytosis	C, P, F, F, P	5
Cr_Uni_016246	545	CP	P:single organismal cell-cell adhesion; P:septate junction assembly; C:septate junction; C:neuronal cell body; C:neuron projection; P:regulation of neurogenesis; C:plasma membrane; C:cell surface	P, P, C, C, C, P, C, C	8
Cr_Uni_016252	8429	CFP	F:cation channel activity; P:cation transmembrane transport; C:integral component of membrane; P:regulation of ion transmembrane transport; F:voltage-gated ion channel activity	F, P, C, P, F	5
Cr_Uni_016310	1137	CFP	P:vesicle-mediated transport; C:clathrin coat of trans-Golgi network vesicle; C:clathrin coat of coated pit; F:structural molecule activity; P:intracellular protein transport	P, C, C, F, P	5
Cr_Uni_016311	2614	CFP	P:vesicle-mediated transport; C:clathrin coat of trans-Golgi network vesicle; C:clathrin coat of coated pit; F:structural molecule activity; P:intracellular protein transport	P, C, C, F, P	5
Cr_Uni_016345	719	CFP	P:ion transmembrane transport; F:extracellular ligand-gated ion channel activity; C:synapse; P:transport; C:plasma membrane; F:ion channel activity; F:acetylcholine-activated cation-selective channel activity; P:ion transport; P:cation transport; C:postsynaptic membrane; F:metal ion binding; P:cation transmembrane transport; C:membrane; C:integral component of membrane; C:cell junction	P, F, C, P, C, F, F, P, P, C, F, P, C, C, C	15
Cr_Uni_016358	3357	F	F:catalytic activity	F	1
Cr_Uni_016380	1027	CFP	C:nucleus; F:sequence-specific DNA binding transcription factor activity; P:transcription initiation from RNA polymerase III promoter; P:regulation of transcription, DNA-templated; P:transcription from RNA polymerase II promoter	C, F, P, P, P	5
Cr_Uni_016391	568	P	P:transport	P	1
Cr_Uni_016416	1416	CF	F:DNA binding; C:nucleus; F:protein heterodimerization activity; C:chromosome; C:nucleosome	F, C, F, C, C	5
Cr_Uni_016432	7555	FP	P:UDP-glucose metabolic process; F:UTP:glucose-1-phosphate uridylyltransferase activity	P, F	2
Cr_Uni_016433	4291	FP	P:UDP-glucose metabolic process; F:UTP:glucose-1-phosphate uridylyltransferase activity	P, F	2
Cr_Uni_016531	655	FP	P:cell wall macromolecule catabolic process; P:peptidoglycan catabolic process; F:lysozyme activity	P, P, F	3
Cr_Uni_016589	3425	CFP	F:chitin binding; P:chitin metabolic process; C:extracellular region	F, P, C	3
Cr_Uni_016614	735	FP	F:ubiquitin-protein transferase activity; F:zinc ion binding; F:metal ion binding; P:protein ubiquitination	F, F, F, P	4
Cr_Uni_016631	683	F	F:actin binding; F:phospholipid binding	F, F	2
Cr_Uni_016660	2779	F	F:oxidoreductase activity; F:binding	F, F	2
Cr_Uni_016697	1344	FP	P:carbohydrate metabolic process; F:cellulase activity	P, F	2
Cr_Uni_016715	5476	FP	F:methyltransferase activity; P:methylation	F, P	2
Cr_Uni_016724	815	CP	C:membrane; P:transport	C, P	2
Cr_Uni_016740	856	FP	F:ubiquitin-protein transferase activity; F:zinc ion binding; F:metal ion binding; F:ligase activity; P:protein ubiquitination	F, F, F, F, P	5
Cr_Uni_016745	3999	FP	P:proteolysis; F:metalloendopeptidase activity; F:metallopeptidase activity	P, F, F	3
Cr_Uni_016756	784	F	F:actin binding; F:phospholipid binding	F, F	2
Cr_Uni_016759	778	F	F:actin binding; F:phospholipid binding	F, F	2
Cr_Uni_016778	3381	F	F:ATP binding	F	1
Cr_Uni_016786	463	F	F:nucleic acid binding; F:metal ion binding	F, F	2
Cr_Uni_016796	4079	F	F:calcium ion binding	F	1
Cr_Uni_016829	4462	CFP	F:ion channel activity; P:ion transport; P:transmembrane transport; F:calcium channel activity; P:metabolic process; C:membrane; C:integral component of membrane; P:calcium ion transmembrane transport; P:transport; F:hydrolase activity	F, P, P, F, P, C, C, P, P, F	10
Cr_Uni_016837	2331	FP	F:RNA-directed DNA polymerase activity; P:RNA-dependent DNA replication	F, P	2
Cr_Uni_016855	3327	FP	F:ubiquitin-protein transferase activity; F:zinc ion binding; F:metal ion binding; F:ligase activity; P:protein ubiquitination	F, F, F, F, P	5
Cr_Uni_016856	1951	FP	F:ubiquitin-protein transferase activity; F:zinc ion binding; F:metal ion binding; F:ligase activity; P:protein ubiquitination	F, F, F, F, P	5
Cr_Uni_016866	3308	FP	F:iron ion binding; F:oxidoreductase activity; F:oxidoreductase activity, acting on paired donors, with incorporation or reduction of molecular oxygen; F:metal ion binding; P:oxidation-reduction process; F:monooxygenase activity; F:heme binding	F, F, F, F, P, F, F	7
Cr_Uni_016867	2095	CFP	P:proteolysis; F:endopeptidase activity; C:proteasome complex	P, F, C	3
Cr_Uni_016875	660	CFP	F:serine-type endopeptidase inhibitor activity; P:proteolysis; P:negative regulation of endopeptidase activity; F:peptidase activity; C:extracellular region	F, P, P, F, C	5
Cr_Uni_016885	383	FP	F:ubiquitin-protein transferase activity; F:zinc ion binding; F:metal ion binding; P:protein ubiquitination	F, F, F, P	4
Cr_Uni_016886	2232	FP	F:ubiquitin-protein transferase activity; F:zinc ion binding; F:metal ion binding; F:ligase activity; P:protein ubiquitination	F, F, F, F, P	5
Cr_Uni_016888	557	FP	F:ubiquitin-protein transferase activity; F:zinc ion binding; F:metal ion binding; P:protein ubiquitination	F, F, F, P	4
Cr_Uni_016891	1060	FP	F:ubiquitin-protein transferase activity; F:zinc ion binding; F:metal ion binding; F:ligase activity; P:protein ubiquitination	F, F, F, F, P	5
Cr_Uni_016900	3892	F	F:organic cyclic compound binding; F:heterocyclic compound binding	F, F	2
Cr_Uni_016939	707	F	F:calcium ion binding	F	1
Cr_Uni_016945	2479	P	P:regulation of biological process	P	1
Cr_Uni_016946	1670	FP	P:regulation of small GTPase mediated signal transduction; F:GTPase activator activity; P:positive regulation of GTPase activity	P, F, P	3
Cr_Uni_016948	2221	P	P:regulation of biological process	P	1
Cr_Uni_016949	3005	P	P:regulation of biological process	P	1
Cr_Uni_016955	465	FP	F:nucleotide binding; F:ATPase activity; F:ATP binding; P:metabolic process	F, F, F, P	4
Cr_Uni_016966	3103	FP	F:ubiquitin-protein transferase activity; F:zinc ion binding; F:metal ion binding; F:ligase activity; P:protein ubiquitination	F, F, F, F, P	5
Cr_Uni_016967	1565	FP	F:ubiquitin-protein transferase activity; F:zinc ion binding; F:metal ion binding; F:ligase activity; P:protein ubiquitination	F, F, F, F, P	5
Cr_Uni_016972	1668	CFP	P:chromatin modification; P:nucleic acid phosphodiester bond hydrolysis; F:DNA binding; C:nucleus; F:zinc ion binding; F:metal ion binding; F:nuclease activity	P, P, F, C, F, F, F	7
Cr_Uni_016986	3230	FP	F:RNA-directed DNA polymerase activity; P:RNA-dependent DNA replication	F, P	2
Cr_Uni_016988	4352	FP	F:RNA-directed DNA polymerase activity; P:RNA-dependent DNA replication	F, P	2
Cr_Uni_016991	5050	FP	P:regulation of small GTPase mediated signal transduction; F:GTPase activator activity; P:positive regulation of GTPase activity	P, F, P	3
Cr_Uni_017016	1863	F	F:calcium ion binding	F	1
Cr_Uni_017024	3293	FP	F:RNA-directed DNA polymerase activity; P:RNA-dependent DNA replication	F, P	2
Cr_Uni_017031	2326	FP	F:ubiquitin-protein transferase activity; F:zinc ion binding; F:metal ion binding; F:ligase activity; P:protein ubiquitination	F, F, F, F, P	5
Cr_Uni_017033	1887	FP	F:ubiquitin-protein transferase activity; F:zinc ion binding; F:metal ion binding; F:ligase activity; P:protein ubiquitination	F, F, F, F, P	5
Cr_Uni_017036	1083	CFP	F:chitin binding; P:chitin metabolic process; C:extracellular region	F, P, C	3
Cr_Uni_017039	3113	FP	P:nucleic acid phosphodiester bond hydrolysis; F:exonuclease activity; F:endonuclease activity	P, F, F	3
Cr_Uni_017044	4601	C	C:membrane	C	1
Cr_Uni_017054	525	FP	F:ubiquitin-protein transferase activity; F:zinc ion binding; F:metal ion binding; F:ligase activity; P:protein ubiquitination	F, F, F, F, P	5
Cr_Uni_017058	538	F	F:nucleic acid binding	F	1
Cr_Uni_017063	2767	F	F:zinc ion binding; F:metal ion binding	F, F	2
Cr_Uni_017067	3460	FP	F:RNA-directed DNA polymerase activity; P:RNA-dependent DNA replication	F, P	2
Cr_Uni_017069	2527	F	F:hydrolase activity	F	1
Cr_Uni_017094	4663	FP	F:zinc ion binding; F:metal ion binding; P:metabolic process; F:ligase activity	F, F, P, F	4
Cr_Uni_017096	1195	C	C:membrane; C:integral component of membrane	C, C	2
Cr_Uni_017126	2414	FP	F:zinc ion binding; F:metal ion binding; P:metabolic process; F:ligase activity	F, F, P, F	4
Cr_Uni_017146	1338	F	F:nucleic acid binding; F:metal ion binding	F, F	2
Cr_Uni_017181	1168	CFP	P:carbohydrate metabolic process; C:membrane; F:hydrolase activity, acting on glycosyl bonds	P, C, F	3
Cr_Uni_017195	962	P	P:response to metal ion	P	1
Cr_Uni_017211	425	FP	P:metabolic process; F:isomerase activity	P, F	2
Cr_Uni_017212	310	CFP	C:nucleus; F:sequence-specific DNA binding transcription factor activity; P:regulation of transcription, DNA-templated	C, F, P	3
Cr_Uni_017214	1525	FP	F:ubiquitin-protein transferase activity; F:zinc ion binding; F:metal ion binding; F:ligase activity; P:protein ubiquitination	F, F, F, F, P	5
Cr_Uni_017220	1150	FP	F:ubiquitin-protein transferase activity; F:zinc ion binding; F:metal ion binding; F:ligase activity; P:protein ubiquitination	F, F, F, F, P	5
Cr_Uni_017221	1654	FP	F:ubiquitin-protein transferase activity; F:zinc ion binding; F:metal ion binding; F:ligase activity; P:protein ubiquitination	F, F, F, F, P	5
Cr_Uni_017223	1065	F	F:zinc ion binding; F:metal ion binding	F, F	2
Cr_Uni_017239	586	F	F:calcium ion binding	F	1
Cr_Uni_017240	511	FP	F:peroxidase activity; P:response to oxidative stress; P:oxidation-reduction process; F:heme binding	F, P, P, F	4
Cr_Uni_017249	4246	CP	P:transmembrane transport; C:integral component of membrane	P, C	2
Cr_Uni_017253	998	C	C:extracellular space	C	1
Cr_Uni_017254	561	C	C:extracellular space	C	1
Cr_Uni_017255	766	C	C:extracellular space	C	1
Cr_Uni_017256	2507	C	C:extracellular space	C	1
Cr_Uni_017267	811	FP	F:ubiquitin-protein transferase activity; F:zinc ion binding; F:metal ion binding; P:protein ubiquitination	F, F, F, P	4
Cr_Uni_017268	244	FP	F:ubiquitin-protein transferase activity; F:zinc ion binding; F:metal ion binding; P:protein ubiquitination	F, F, F, P	4
Cr_Uni_017270	439	FP	F:ubiquitin-protein transferase activity; F:zinc ion binding; F:metal ion binding; F:ligase activity; P:protein ubiquitination	F, F, F, F, P	5
Cr_Uni_017271	822	FP	F:ubiquitin-protein transferase activity; F:zinc ion binding; F:metal ion binding; P:protein ubiquitination	F, F, F, P	4
Cr_Uni_017272	300	FP	F:ubiquitin-protein transferase activity; F:zinc ion binding; F:metal ion binding; F:ligase activity; P:protein ubiquitination	F, F, F, F, P	5
Cr_Uni_017274	363	FP	F:ubiquitin-protein transferase activity; F:zinc ion binding; F:metal ion binding; P:protein ubiquitination	F, F, F, P	4
Cr_Uni_017276	1010	FP	F:ubiquitin-protein transferase activity; F:zinc ion binding; F:metal ion binding; F:ligase activity; P:protein ubiquitination	F, F, F, F, P	5
Cr_Uni_017324	607	F	F:zinc ion binding; F:metal ion binding	F, F	2
Cr_Uni_017325	2025	FP	F:ATP binding; F:calmodulin binding; F:calmodulin-dependent protein kinase activity; P:protein phosphorylation	F, F, F, P	4
Cr_Uni_017341	814	P	P:signal transduction	P	1
Cr_Uni_017355	9598	FP	F:protein tyrosine kinase activity; P:phosphorylation	F, P	2
Cr_Uni_017356	8587	FP	F:protein tyrosine kinase activity; P:phosphorylation	F, P	2
Cr_Uni_017357	959	CFP	F:nucleotide binding; F:transmembrane receptor protein tyrosine kinase activity; C:membrane; P:protein phosphorylation	F, F, C, P	4
Cr_Uni_017365	3458	P	P:response to stress	P	1
Cr_Uni_017375	1428	C	C:membrane; C:integral component of membrane	C, C	2
Cr_Uni_017376	7090	F	F:catalytic activity	F	1
Cr_Uni_017387	3834	FP	F:ubiquitin-protein transferase activity; F:zinc ion binding; F:metal ion binding; F:ligase activity; P:protein ubiquitination	F, F, F, F, P	5
Cr_Uni_017388	436	F	F:nucleotide binding; F:nucleic acid binding	F, F	2
Cr_Uni_017411	3734	FP	F:diaminopimelate epimerase activity; P:lysine biosynthetic process via diaminopimelate	F, P	2
Cr_Uni_017416	4486	P	P:protein homooligomerization	P	1
Cr_Uni_017427	2176	CFP	F:chitin binding; P:chitin metabolic process; C:extracellular region	F, P, C	3
Cr_Uni_017438	437	FP	F:ubiquitin-protein transferase activity; F:zinc ion binding; F:metal ion binding; F:ligase activity; P:protein ubiquitination	F, F, F, F, P	5
Cr_Uni_017452	552	F	F:calcium ion binding	F	1
Cr_Uni_017480	3916	FP	F:ATP binding; P:glutamine biosynthetic process; F:glutamate-ammonia ligase activity	F, P, F	3
Cr_Uni_017487	6559	FP	F:ubiquitin-protein transferase activity; F:zinc ion binding; F:metal ion binding; F:ligase activity; P:protein ubiquitination	F, F, F, F, P	5
Cr_Uni_017497	7510	FP	F:ubiquitin-protein transferase activity; F:zinc ion binding; F:metal ion binding; F:ligase activity; P:protein ubiquitination	F, F, F, F, P	5
Cr_Uni_017498	706	FP	P:carbohydrate metabolic process; F:cellulase activity	P, F	2
Cr_Uni_017500	629	FP	F:peroxidase activity; P:response to oxidative stress; P:oxidation-reduction process; F:heme binding	F, P, P, F	4
Cr_Uni_017518	5361	CFP	F:nucleotide binding; F:DNA binding; F:3'-5' exonuclease activity; P:nucleic acid phosphodiester bond hydrolysis; F:DNA-directed DNA polymerase activity; P:DNA replication; C:zeta DNA polymerase complex; P:translesion synthesis	F, F, F, P, F, P, C, P	8
Cr_Uni_017519	1751	P	P:transport	P	1
Cr_Uni_017532	807	CFP	F:transferase activity, transferring acyl groups; F:protein-cysteine S-palmitoyltransferase activity; F:zinc ion binding; F:metal ion binding; P:metabolic process; C:membrane; C:integral component of membrane; F:transferase activity	F, F, F, F, P, C, C, F	8
Cr_Uni_017542	1533	C	C:integral component of membrane	C	1
Cr_Uni_017567	2009	FP	F:nucleotide binding; F:protein kinase activity; P:phosphorylation	F, F, P	3
Cr_Uni_017579	2468	CP	C:membrane; C:integral component of membrane; P:cell adhesion	C, C, P	3
Cr_Uni_017580	1898	CP	C:membrane; C:integral component of membrane; P:cell adhesion	C, C, P	3
Cr_Uni_017606	3731	FP	F:oxidoreductase activity, acting on paired donors, with incorporation or reduction of molecular oxygen, 2-oxoglutarate as one donor, and incorporation of one atom each of oxygen into both donors; P:oxidation-reduction process	F, P	2
Cr_Uni_017610	1617	FP	F:catalytic activity; P:metabolic process	F, P	2
Cr_Uni_017616	1622	C	C:membrane; C:integral component of membrane	C, C	2
Cr_Uni_017654	4785	CP	P:integrin-mediated signaling pathway; C:membrane; C:integral component of membrane; P:cell adhesion; C:integrin complex	P, C, C, P, C	5
Cr_Uni_017664	374	FP	F:nucleotide binding; F:ATP binding; F:protein kinase activity; P:phosphorylation; F:transferase activity; P:protein phosphorylation; F:kinase activity	F, F, F, P, F, P, F	7
Cr_Uni_017668	4729	F	F:zinc ion binding; F:metal ion binding	F, F	2
Cr_Uni_017669	2354	F	F:zinc ion binding; F:metal ion binding	F, F	2
Cr_Uni_017670	2342	F	F:zinc ion binding; F:metal ion binding	F, F	2
Cr_Uni_017671	2668	F	F:zinc ion binding; F:metal ion binding	F, F	2
Cr_Uni_017689	643	CFP	F:chitin binding; P:chitin metabolic process; C:extracellular matrix; C:extracellular region; F:extracellular matrix structural constituent	F, P, C, C, F	5
Cr_Uni_017693	3884	F	F:oxidoreductase activity; F:binding	F, F	2
Cr_Uni_017705	232	C	C:membrane; C:integral component of membrane	C, C	2
Cr_Uni_017723	679	F	F:DNA binding	F	1
Cr_Uni_017724	3006	FP	P:metabolic process; F:hydrolase activity, acting on glycosyl bonds	P, F	2
Cr_Uni_017727	2711	F	F:catalytic activity	F	1
Cr_Uni_017764	4422	F	F:nucleic acid binding; F:metal ion binding	F, F	2
Cr_Uni_017770	1794	FP	F:diaminopimelate epimerase activity; P:lysine biosynthetic process via diaminopimelate	F, P	2
Cr_Uni_017834	892	FP	F:ubiquitin-protein transferase activity; F:zinc ion binding; F:metal ion binding; P:protein ubiquitination	F, F, F, P	4
Cr_Uni_017861	1985	FP	F:ubiquitin-protein transferase activity; F:zinc ion binding; F:metal ion binding; F:ligase activity; P:protein ubiquitination	F, F, F, F, P	5
Cr_Uni_017862	2135	FP	F:ubiquitin-protein transferase activity; F:zinc ion binding; F:metal ion binding; F:ligase activity; P:protein ubiquitination	F, F, F, F, P	5
Cr_Uni_017868	526	C	C:integral component of membrane	C	1
Cr_Uni_017870	1093	FP	F:RNA-directed DNA polymerase activity; F:metal ion binding; P:RNA-dependent DNA replication	F, F, P	3
Cr_Uni_017887	387	CFP	C:nucleus; F:sequence-specific DNA binding transcription factor activity; P:regulation of transcription, DNA-templated; F:sequence-specific DNA binding	C, F, P, F	4
Cr_Uni_017902	2346	FP	F:ubiquitin-protein transferase activity; F:zinc ion binding; F:metal ion binding; F:ligase activity; P:protein ubiquitination	F, F, F, F, P	5
Cr_Uni_017906	4217	FP	F:ubiquitin-protein transferase activity; F:zinc ion binding; F:metal ion binding; F:ligase activity; P:protein ubiquitination	F, F, F, F, P	5
Cr_Uni_017907	1377	FP	F:ubiquitin-protein transferase activity; F:zinc ion binding; F:metal ion binding; F:ligase activity; P:protein ubiquitination	F, F, F, F, P	5
Cr_Uni_017925	5476	F	F:ATP binding	F	1
Cr_Uni_017934	4541	FP	F:nucleic acid binding; F:zinc ion binding; F:metal ion binding; P:DNA integration	F, F, F, P	4
Cr_Uni_017935	1050	CP	C:AP-type membrane coat adaptor complex; P:endosomal transport; P:double-strand break repair via homologous recombination	C, P, P	3
Cr_Uni_017945	1852	FP	F:nucleic acid binding; F:RNA-directed DNA polymerase activity; F:sequence-specific DNA binding transcription factor activity; F:zinc ion binding; P:DNA integration; P:RNA-dependent DNA replication; P:regulation of transcription, DNA-templated	F, F, F, F, P, P, P	7
Cr_Uni_017960	776	FP	F:ubiquitin-protein transferase activity; F:zinc ion binding; P:protein ubiquitination	F, F, P	3
Cr_Uni_017966	1511	FP	F:ubiquitin-protein transferase activity; F:zinc ion binding; F:metal ion binding; P:protein ubiquitination	F, F, F, P	4
Cr_Uni_017973	284	FP	P:proteolysis; F:cysteine-type endopeptidase activity	P, F	2
Cr_Uni_017978	857	F	F:catalytic activity; F:metal ion binding	F, F	2
Cr_Uni_017998	282	C	C:membrane; C:integral component of membrane	C, C	2
Cr_Uni_018018	613	F	F:nucleic acid binding; F:metal ion binding	F, F	2
Cr_Uni_018019	2327	FP	F:ubiquitin-protein transferase activity; F:zinc ion binding; F:metal ion binding; F:ligase activity; P:protein ubiquitination	F, F, F, F, P	5
Cr_Uni_018020	1540	FP	F:ubiquitin-protein transferase activity; F:zinc ion binding; F:metal ion binding; F:ligase activity; P:protein ubiquitination	F, F, F, F, P	5
Cr_Uni_018021	2237	FP	F:ubiquitin-protein transferase activity; F:zinc ion binding; F:metal ion binding; F:ligase activity; P:protein ubiquitination	F, F, F, F, P	5
Cr_Uni_018048	848	C	C:membrane; C:integral component of membrane	C, C	2
Cr_Uni_018140	2034	F	F:metal ion binding	F	1
Cr_Uni_018194	2240	F	F:nucleic acid binding; F:metal ion binding	F, F	2
Cr_Uni_018229	486	F	F:nucleic acid binding; F:metal ion binding	F, F	2
Cr_Uni_018240	372	F	F:nucleic acid binding; F:metal ion binding	F, F	2
Cr_Uni_018315	564	CP	P:centromere complex assembly; C:kinetochore	P, C	2
Cr_Uni_018327	1312	P	P:cellular protein metabolic process	P	1
Cr_Uni_018337	849	F	F:nucleic acid binding; F:metal ion binding	F, F	2
Cr_Uni_018368	8602	F	F:protein binding	F	1
Cr_Uni_018394	3050	F	F:chlorophyllase activity	F	1
Cr_Uni_018397	598	F	F:nucleic acid binding; F:metal ion binding	F, F	2
Cr_Uni_018425	392	F	F:nucleic acid binding; F:metal ion binding	F, F	2
Cr_Uni_018430	339	F	F:nucleic acid binding; F:metal ion binding	F, F	2
Cr_Uni_018461	616	CF	F:nucleic acid binding; C:nucleus; F:zinc ion binding; F:metal ion binding	F, C, F, F	4
Cr_Uni_018478	618	F	F:nucleic acid binding; F:metal ion binding	F, F	2
Cr_Uni_018493	255	F	F:nucleic acid binding; F:metal ion binding	F, F	2
Cr_Uni_018494	650	F	F:nucleic acid binding; F:zinc ion binding	F, F	2
Cr_Uni_018501	696	F	F:nucleic acid binding; F:metal ion binding	F, F	2
Cr_Uni_018519	562	F	F:nucleic acid binding; F:metal ion binding	F, F	2
Cr_Uni_018555	1564	F	F:metal ion binding	F	1
Cr_Uni_018556	1625	F	F:metal ion binding	F	1
Cr_Uni_018567	555	F	F:metal ion binding	F	1
Cr_Uni_018568	672	F	F:nucleic acid binding; F:metal ion binding	F, F	2
Cr_Uni_018639	478	F	F:nucleic acid binding; F:DNA binding; F:metal ion binding	F, F, F	3
Cr_Uni_018672	1056	FP	F:DNA binding; F:transposase activity; P:DNA integration; P:transposition, DNA-mediated	F, F, P, P	4
Cr_Uni_018685	1051	FP	F:identical protein binding; P:microtubule anchoring; F:gamma-tubulin binding; F:microtubule binding	F, P, F, F	4
Cr_Uni_018686	324	F	F:tubulin binding	F	1
Cr_Uni_018692	270	F	F:metal ion binding	F	1
Cr_Uni_018765	458	F	F:metal ion binding	F	1
Cr_Uni_018790	709	F	F:nucleic acid binding; F:metal ion binding	F, F	2
Cr_Uni_018822	633	F	F:nucleic acid binding; F:metal ion binding	F, F	2
Cr_Uni_018945	373	FP	P:metabolic process; F:hydrolase activity	P, F	2
Cr_Uni_018947	2436	FP	P:metabolic process; F:hydrolase activity	P, F	2
Cr_Uni_018954	256	FP	P:metabolic process; F:hydrolase activity	P, F	2
Cr_Uni_018955	511	FP	P:metabolic process; F:hydrolase activity	P, F	2
Cr_Uni_018956	485	FP	P:metabolic process; F:hydrolase activity	P, F	2
Cr_Uni_018962	1675	FP	P:metabolic process; F:hydrolase activity	P, F	2
Cr_Uni_018987	3791	FP	P:metabolic process; F:hydrolase activity	P, F	2
Cr_Uni_018998	445	FP	P:metabolic process; F:hydrolase activity	P, F	2
Cr_Uni_018999	895	FP	P:metabolic process; F:hydrolase activity	P, F	2
Cr_Uni_019038	816	FP	P:metabolic process; F:hydrolase activity	P, F	2
Cr_Uni_019064	336	FP	P:metabolic process; F:hydrolase activity	P, F	2
Cr_Uni_019247	503	F	F:calcium ion binding	F	1
Cr_Uni_019248	873	CFP	F:calcium ion binding; C:membrane; C:integral component of membrane; P:cell adhesion; P:homophilic cell adhesion via plasma membrane adhesion molecules; C:plasma membrane	F, C, C, P, P, C	6
Cr_Uni_019255	383	F	F:calcium ion binding	F	1
Cr_Uni_019256	417	F	F:calcium ion binding	F	1
Cr_Uni_019257	469	F	F:calcium ion binding	F	1
Cr_Uni_019261	1043	F	F:calcium ion binding	F	1
Cr_Uni_019264	972	F	F:calcium ion binding	F	1
Cr_Uni_019265	452	F	F:calcium ion binding	F	1
Cr_Uni_019270	1427	FP	F:calmodulin binding; F:NADP binding; F:FMN binding; F:nitric-oxide synthase activity; F:iron ion binding; F:oxidoreductase activity; F:flavin adenine dinucleotide binding; F:metal ion binding; P:oxidation-reduction process; P:nitric oxide biosynthetic process; F:heme binding	F, F, F, F, F, F, F, F, P, P, F	11
Cr_Uni_019275	400	F	F:binding	F	1
Cr_Uni_019276	978	F	F:binding	F	1
Cr_Uni_019277	263	F	F:binding	F	1
Cr_Uni_019278	357	F	F:nucleic acid binding; F:metal ion binding	F, F	2
Cr_Uni_019279	472	F	F:nucleic acid binding; F:metal ion binding	F, F	2
Cr_Uni_019280	600	F	F:binding	F	1
Cr_Uni_019281	475	F	F:nucleic acid binding; F:metal ion binding	F, F	2
Cr_Uni_019287	607	F	F:nucleic acid binding; F:metal ion binding	F, F	2
Cr_Uni_019288	435	F	F:binding	F	1
Cr_Uni_019289	869	F	F:nucleic acid binding; F:metal ion binding	F, F	2
Cr_Uni_019290	361	F	F:nucleic acid binding; F:metal ion binding	F, F	2
Cr_Uni_019291	236	F	F:nucleic acid binding; F:metal ion binding	F, F	2
Cr_Uni_019292	463	FP	F:nucleic acid binding; F:metal ion binding; F:methyltransferase activity; F:transferase activity; P:methylation	F, F, F, F, P	5
Cr_Uni_019293	312	F	F:binding	F	1
Cr_Uni_019294	505	F	F:nucleic acid binding; F:metal ion binding	F, F	2
Cr_Uni_019297	730	F	F:nucleic acid binding; F:metal ion binding	F, F	2
Cr_Uni_019298	504	F	F:nucleic acid binding; F:metal ion binding	F, F	2
Cr_Uni_019299	745	F	F:nucleic acid binding; F:metal ion binding	F, F	2
Cr_Uni_019300	1122	F	F:nucleic acid binding; F:metal ion binding	F, F	2
Cr_Uni_019301	558	F	F:nucleic acid binding; F:metal ion binding	F, F	2
Cr_Uni_019302	358	F	F:binding	F	1
Cr_Uni_019303	368	F	F:binding	F	1
Cr_Uni_019304	409	F	F:binding	F	1
Cr_Uni_019305	517	F	F:binding	F	1
Cr_Uni_019307	610	F	F:nucleic acid binding; F:metal ion binding	F, F	2
Cr_Uni_019308	436	F	F:nucleic acid binding; F:metal ion binding	F, F	2
Cr_Uni_019312	478	F	F:nucleic acid binding; F:metal ion binding	F, F	2
Cr_Uni_019313	564	F	F:binding	F	1
Cr_Uni_019314	317	F	F:nucleic acid binding; F:metal ion binding	F, F	2
Cr_Uni_019315	293	F	F:binding	F	1
Cr_Uni_019316	347	F	F:binding	F	1
Cr_Uni_019317	326	F	F:binding	F	1
Cr_Uni_019318	591	F	F:nucleic acid binding; F:metal ion binding	F, F	2
Cr_Uni_019319	585	F	F:nucleic acid binding; F:metal ion binding	F, F	2
Cr_Uni_019320	448	F	F:nucleic acid binding; F:metal ion binding	F, F	2
Cr_Uni_019321	435	F	F:nucleic acid binding; F:metal ion binding	F, F	2
Cr_Uni_019323	329	F	F:nucleic acid binding; F:metal ion binding	F, F	2
Cr_Uni_019324	461	F	F:binding; F:transferase activity	F, F	2
Cr_Uni_019327	630	F	F:nucleic acid binding; F:metal ion binding	F, F	2
Cr_Uni_019328	307	F	F:nucleic acid binding; F:metal ion binding	F, F	2
Cr_Uni_019330	271	F	F:nucleic acid binding; F:metal ion binding	F, F	2
Cr_Uni_019335	390	FP	F:nucleic acid binding; F:metal ion binding; F:methyltransferase activity; F:transferase activity; P:methylation	F, F, F, F, P	5
Cr_Uni_019338	592	F	F:nucleic acid binding; F:metal ion binding	F, F	2
Cr_Uni_019340	745	F	F:nucleic acid binding; F:metal ion binding	F, F	2
Cr_Uni_019344	262	F	F:nucleic acid binding; F:metal ion binding	F, F	2
Cr_Uni_019347	654	F	F:nucleic acid binding; F:metal ion binding	F, F	2
Cr_Uni_019348	563	F	F:nucleic acid binding; F:metal ion binding	F, F	2
Cr_Uni_019357	495	FP	F:nucleic acid binding; F:metal ion binding; F:methyltransferase activity; F:transferase activity; P:methylation	F, F, F, F, P	5
Cr_Uni_019359	448	FP	F:nucleic acid binding; F:metal ion binding; F:methyltransferase activity; F:transferase activity; P:methylation	F, F, F, F, P	5
Cr_Uni_019366	515	F	F:nucleic acid binding; F:metal ion binding	F, F	2
Cr_Uni_019387	299	CF	C:nucleus; F:zinc ion binding	C, F	2
Cr_Uni_019388	938	CFP	F:DNA binding; C:nucleus; P:transcription, DNA-templated; P:regulation of transcription, DNA-templated; F:protein dimerization activity	F, C, P, P, F	5
Cr_Uni_019396	715	F	F:hydrolase activity	F	1
Cr_Uni_019404	1003	CFP	C:membrane; P:proteolysis; F:serine-type endopeptidase activity; F:scavenger receptor activity; P:receptor-mediated endocytosis	C, P, F, F, P	5
Cr_Uni_019405	981	CFP	C:membrane; P:proteolysis; F:serine-type endopeptidase activity; F:scavenger receptor activity; P:receptor-mediated endocytosis	C, P, F, F, P	5
Cr_Uni_019417	1098	FP	P:proteolysis; F:serine-type endopeptidase activity	P, F	2
Cr_Uni_019421	256	F	F:peptidase activity	F	1
Cr_Uni_019422	577	FP	P:proteolysis; F:serine-type endopeptidase activity	P, F	2
Cr_Uni_019424	1094	FP	P:immune response; F:calcium ion binding; F:scavenger receptor activity; P:receptor-mediated endocytosis; F:polysaccharide binding	P, F, F, P, F	5
Cr_Uni_019425	1771	CFP	P:puparial adhesion; F:structural molecule activity; C:extracellular matrix; C:extracellular region; F:extracellular matrix structural constituent	P, F, C, C, F	5
Cr_Uni_019426	441	FP	P:cell-matrix adhesion; F:calcium ion binding	P, F	2
Cr_Uni_019430	366	F	F:calcium ion binding	F	1
Cr_Uni_019432	634	CFP	F:chitin binding; F:calcium ion binding; P:chitin metabolic process; C:extracellular region; F:extracellular matrix structural constituent; C:proteinaceous extracellular matrix	F, F, P, C, F, C	6
Cr_Uni_019433	648	CFP	F:calcium ion binding; P:regulation of cellular response to growth factor stimulus; C:membrane; F:scavenger receptor activity; P:anatomical structure morphogenesis; C:extracellular matrix; F:extracellular matrix structural constituent; P:receptor-mediated endocytosis; C:proteinaceous extracellular matrix	F, P, C, F, P, C, F, P, C	9
Cr_Uni_019434	435	CF	F:calcium ion binding; F:extracellular matrix structural constituent; C:proteinaceous extracellular matrix	F, F, C	3
Cr_Uni_019435	562	F	F:calcium ion binding	F	1
Cr_Uni_019440	340	P	P:DNA metabolic process	P	1
Cr_Uni_019442	1079	F	F:catalytic activity	F	1
Cr_Uni_019443	486	CFP	F:chitin binding; F:calcium ion binding; P:chitin metabolic process; C:extracellular region	F, F, P, C	4
Cr_Uni_019470	3242	FP	F:ubiquitin-protein transferase activity; F:ligase activity; P:protein ubiquitination	F, F, P	3
Cr_Uni_019473	2176	CFP	F:chitin binding; P:chitin metabolic process; C:extracellular region	F, P, C	3
Cr_Uni_019475	1813	CFP	F:chitin binding; F:structural constituent of peritrophic membrane; P:chitin metabolic process; C:extracellular matrix; C:extracellular region; F:extracellular matrix structural constituent	F, F, P, C, C, F	6
Cr_Uni_019476	2209	CFP	F:chitin binding; P:chitin metabolic process; C:extracellular region	F, P, C	3
Cr_Uni_019493	1834	CFP	F:chitin binding; P:chitin metabolic process; C:extracellular region	F, P, C	3
Cr_Uni_019494	515	CFP	C:membrane; C:integral component of membrane; F:scavenger receptor activity; P:receptor-mediated endocytosis	C, C, F, P	4
Cr_Uni_019507	1018	CFP	C:membrane; C:integral component of membrane; F:scavenger receptor activity; P:receptor-mediated endocytosis	C, C, F, P	4
Cr_Uni_019508	1395	CFP	C:membrane; F:scavenger receptor activity; P:receptor-mediated endocytosis	C, F, P	3
Cr_Uni_019510	1679	FP	F:chitinase activity; P:carbohydrate metabolic process; P:chitin catabolic process; F:carbohydrate binding; F:hydrolase activity, hydrolyzing O-glycosyl compounds	F, P, P, F, F	5
Cr_Uni_019511	576	CFP	C:membrane; C:integral component of membrane; F:scavenger receptor activity; P:receptor-mediated endocytosis	C, C, F, P	4
Cr_Uni_019512	290	CFP	F:calcium ion binding; C:membrane; F:scavenger receptor activity; P:receptor-mediated endocytosis	F, C, F, P	4
Cr_Uni_019513	255	CFP	F:calcium ion binding; C:membrane; F:scavenger receptor activity; P:receptor-mediated endocytosis	F, C, F, P	4
Cr_Uni_019566	649	CFP	F:GTP binding; F:GTPase activity; P:metabolic process; F:structural constituent of cytoskeleton; C:microtubule; P:microtubule-based process	F, F, P, F, C, P	6
Cr_Uni_019568	672	CFP	F:GTP binding; P:protein polymerization; F:GTPase activity; P:metabolic process; F:structural constituent of cytoskeleton; C:microtubule; P:microtubule-based process	F, P, F, P, F, C, P	7
Cr_Uni_019571	311	CFP	F:GTP binding; P:protein polymerization; F:GTPase activity; P:metabolic process; F:structural constituent of cytoskeleton; C:microtubule; P:microtubule-based process	F, P, F, P, F, C, P	7
Cr_Uni_019572	453	CFP	F:GTP binding; P:protein polymerization; F:GTPase activity; P:metabolic process; F:structural constituent of cytoskeleton; C:microtubule; P:microtubule-based process	F, P, F, P, F, C, P	7
Cr_Uni_019575	2048	CFP	F:GTP binding; P:protein polymerization; C:cytoplasm; F:GTPase activity; P:metabolic process; F:structural constituent of cytoskeleton; C:microtubule; P:microtubule-based process	F, P, C, F, P, F, C, P	8
Cr_Uni_019576	452	CFP	F:GTP binding; P:protein polymerization; F:GTPase activity; P:metabolic process; F:structural constituent of cytoskeleton; C:microtubule; P:microtubule-based process	F, P, F, P, F, C, P	7
Cr_Uni_019577	254	CFP	F:GTP binding; P:protein polymerization; F:GTPase activity; P:metabolic process; F:structural constituent of cytoskeleton; C:microtubule; P:microtubule-based process	F, P, F, P, F, C, P	7
Cr_Uni_019578	1638	CFP	F:GTP binding; P:protein polymerization; F:GTPase activity; P:metabolic process; C:microtubule; P:microtubule-based process	F, P, F, P, C, P	6
Cr_Uni_019580	247	CFP	F:GTP binding; P:protein polymerization; F:GTPase activity; P:metabolic process; F:structural constituent of cytoskeleton; C:microtubule; P:microtubule-based process	F, P, F, P, F, C, P	7
Cr_Uni_019581	332	CFP	F:GTP binding; F:GTPase activity; P:metabolic process; F:structural constituent of cytoskeleton; C:microtubule; P:microtubule-based process	F, F, P, F, C, P	6
Cr_Uni_019582	1194	CFP	F:GTP binding; P:protein polymerization; C:cytoplasm; F:GTPase activity; P:metabolic process; F:structural constituent of cytoskeleton; C:microtubule; P:microtubule-based process	F, P, C, F, P, F, C, P	8
Cr_Uni_019607	1106	P	P:signal transduction	P	1
Cr_Uni_019608	862	P	P:signal transduction	P	1
Cr_Uni_019627	2552	CFP	P:ion transmembrane transport; F:extracellular ligand-gated ion channel activity; C:synapse; P:transport; C:plasma membrane; F:ion channel activity; F:acetylcholine-activated cation-selective channel activity; P:ion transport; P:cation transport; C:postsynaptic membrane; F:metal ion binding; P:cation transmembrane transport; C:membrane; C:integral component of membrane; C:cell junction	P, F, C, P, C, F, F, P, P, C, F, P, C, C, C	15
Cr_Uni_019635	3884	CFP	F:mannosyltransferase activity; P:mannosylation; C:integral component of membrane	F, P, C	3
Cr_Uni_019646	1855	F	F:calcium ion binding	F	1
Cr_Uni_019647	1994	F	F:calcium ion binding	F	1
Cr_Uni_019649	2230	F	F:calcium ion binding	F	1
Cr_Uni_019652	6369	CFP	F:chitin binding; P:chitin metabolic process; C:extracellular region	F, P, C	3
Cr_Uni_019654	2838	CF	F:zinc ion binding; F:metal ion binding; C:intracellular	F, F, C	3
Cr_Uni_019674	1363	C	C:membrane	C	1
Cr_Uni_019677	713	F	F:carbohydrate binding	F	1
Cr_Uni_019682	423	FP	F:zinc ion binding; P:proteolysis; F:aminopeptidase activity; F:metallopeptidase activity	F, P, F, F	4
Cr_Uni_019689	2036	F	F:catalytic activity	F	1
Cr_Uni_019690	2074	F	F:catalytic activity	F	1
Cr_Uni_019691	905	FP	F:sulfuric ester hydrolase activity; P:metabolic process	F, P	2
Cr_Uni_019692	1920	F	F:catalytic activity	F	1
Cr_Uni_019702	1647	CFP	F:DNA binding; C:nucleus; P:transcription, DNA-templated; P:regulation of transcription, DNA-templated; F:protein dimerization activity	F, C, P, P, F	5
Cr_Uni_019761	2746	FP	F:RNA-directed DNA polymerase activity; P:RNA-dependent DNA replication	F, P	2
Cr_Uni_019807	3485	FP	P:protein dephosphorylation; F:phosphatase activity	P, F	2
Cr_Uni_019850	624	CFP	F:GTP binding; P:signal transduction; C:membrane	F, P, C	3
Cr_Uni_019851	608	CFP	F:GTP binding; P:signal transduction; C:membrane	F, P, C	3
Cr_Uni_019852	498	CFP	F:GTP binding; P:signal transduction; C:membrane	F, P, C	3
Cr_Uni_019860	513	CFP	F:GTP binding; P:signal transduction; C:membrane	F, P, C	3
Cr_Uni_019864	712	CFP	F:GTP binding; P:signal transduction; C:membrane	F, P, C	3
Cr_Uni_019866	471	F	F:nucleotide binding; F:nucleic acid binding	F, F	2
Cr_Uni_019867	640	CFP	F:GTP binding; P:signal transduction; C:membrane	F, P, C	3
Cr_Uni_019869	1162	CFP	F:GTP binding; P:signal transduction; C:membrane	F, P, C	3
Cr_Uni_019895	1560	P	P:pathogenesis	P	1
Cr_Uni_019930	494	CFP	F:endopeptidase activity; C:proteasome complex; F:threonine-type endopeptidase activity; F:peptidase activity; F:nucleotide binding; F:nucleic acid binding; C:nucleus; F:DNA-directed DNA polymerase activity; C:cytoplasm; C:proteasome core complex; P:proteolysis; P:DNA biosynthetic process; P:proteolysis involved in cellular protein catabolic process; F:hydrolase activity	F, C, F, F, F, F, C, F, C, C, P, P, P, F	14
Cr_Uni_019941	3969	FP	F:zinc ion binding; P:proteolysis; F:metallopeptidase activity	F, P, F	3
Cr_Uni_019946	2819	FP	F:zinc ion binding; P:proteolysis; F:metallopeptidase activity	F, P, F	3
Cr_Uni_019947	1770	FP	F:zinc ion binding; P:proteolysis; F:metallopeptidase activity	F, P, F	3
Cr_Uni_019991	2383	P	P:signal transduction	P	1
Cr_Uni_020015	489	C	C:membrane	C	1
Cr_Uni_020016	479	C	C:membrane	C	1
Cr_Uni_020017	353	C	C:membrane	C	1
Cr_Uni_020018	311	C	C:membrane	C	1
Cr_Uni_020020	625	C	C:membrane	C	1
Cr_Uni_020021	395	C	C:membrane	C	1
Cr_Uni_020022	802	C	C:membrane	C	1
Cr_Uni_020024	386	C	C:membrane	C	1
Cr_Uni_020025	630	C	C:membrane	C	1
Cr_Uni_020026	246	C	C:membrane	C	1
Cr_Uni_020027	554	C	C:membrane	C	1
Cr_Uni_020028	427	C	C:membrane	C	1
Cr_Uni_020029	523	C	C:membrane	C	1
Cr_Uni_020044	301	F	F:nucleic acid binding; F:metal ion binding	F, F	2
Cr_Uni_020062	714	CFP	P:cell-matrix adhesion; F:calcium ion binding; C:extracellular region	P, F, C	3
Cr_Uni_020064	790	CFP	P:cell-matrix adhesion; F:calcium ion binding; C:extracellular region	P, F, C	3
Cr_Uni_020066	794	CFP	P:cell-matrix adhesion; F:calcium ion binding; C:extracellular region	P, F, C	3
Cr_Uni_020091	490	P	P:pathogenesis	P	1
Cr_Uni_020117	6278	FP	F:nucleic acid binding; P:DNA integration	F, P	2
Cr_Uni_020121	4559	F	F:zinc ion binding; F:metal ion binding	F, F	2
Cr_Uni_020131	360	FP	F:RNA-directed DNA polymerase activity; F:RNA binding; P:RNA-dependent DNA replication	F, F, P	3
Cr_Uni_020143	633	CP	P:transmembrane transport; C:integral component of membrane	P, C	2
Cr_Uni_020144	1872	CP	P:transmembrane transport; C:integral component of membrane	P, C	2
Cr_Uni_020158	1915	F	F:ATP binding	F	1
Cr_Uni_020185	471	P	P:signal transduction	P	1
Cr_Uni_020200	2670	F	F:oxidoreductase activity; F:binding	F, F	2
Cr_Uni_020209	1247	F	F:zinc ion binding; F:metal ion binding	F, F	2
Cr_Uni_020223	1044	FP	P:RNA metabolic process; F:catalytic activity	P, F	2
Cr_Uni_020224	705	FP	P:RNA phosphodiester bond hydrolysis, endonucleolytic; F:catalytic activity; P:rRNA transcription; F:endoribonuclease activity	P, F, P, F	4
Cr_Uni_020226	1356	FP	P:RNA phosphodiester bond hydrolysis, endonucleolytic; P:rRNA transcription; F:endoribonuclease activity	P, P, F	3
Cr_Uni_020228	511	F	F:zinc ion binding; F:metal ion binding	F, F	2
Cr_Uni_020229	1499	F	F:zinc ion binding; F:metal ion binding	F, F	2
Cr_Uni_020232	307	F	F:zinc ion binding; F:metal ion binding	F, F	2
Cr_Uni_020266	4468	CP	P:TOR signaling; C:TORC1 complex	P, C	2
Cr_Uni_020270	290	F	F:calcium ion binding	F	1
Cr_Uni_020275	19508	C	C:membrane	C	1
Cr_Uni_020278	303	C	C:membrane	C	1
Cr_Uni_020290	8530	FP	F:zinc ion binding; P:proteolysis; F:metalloendopeptidase activity; F:metallopeptidase activity	F, P, F, F	4
Cr_Uni_020309	3370	FP	P:metabolic process; F:protein kinase activity; F:transferase activity; F:Fas-activated serine/threonine kinase activity; P:protein phosphorylation	P, F, F, F, P	5
Cr_Uni_020318	6306	FP	F:transferase activity, transferring hexosyl groups; P:metabolic process	F, P	2
Cr_Uni_020320	6787	FP	F:transferase activity, transferring hexosyl groups; P:metabolic process	F, P	2
Cr_Uni_020321	3188	FP	F:transferase activity, transferring hexosyl groups; P:metabolic process	F, P	2
Cr_Uni_020383	1336	FP	F:zinc ion binding; F:metal ion binding; F:calcium ion binding; P:proteolysis; F:peptidase activity; F:metalloendopeptidase activity; F:metallopeptidase activity; F:hydrolase activity	F, F, F, P, F, F, F, F	8
Cr_Uni_020442	626	C	C:integral component of membrane	C	1
Cr_Uni_020451	2374	FP	P:proteolysis; F:serine-type endopeptidase activity	P, F	2
Cr_Uni_020477	7520	CFP	F:phosphorus-oxygen lyase activity; C:membrane; C:cell part; P:cyclic nucleotide biosynthetic process	F, C, C, P	4
Cr_Uni_020481	1463	CFP	F:nucleotide binding; P:cAMP biosynthetic process; C:integral component of membrane; C:intracellular; C:plasma membrane; F:adenylate cyclase activity; P:intracellular signal transduction	F, P, C, C, C, F, P	7
Cr_Uni_020492	2591	F	F:carbohydrate binding	F	1
Cr_Uni_020493	8660	F	F:carbohydrate binding	F	1
Cr_Uni_020494	5880	F	F:carbohydrate binding	F	1
Cr_Uni_020498	2080	CFP	F:inositol oxygenase activity; C:cytoplasm; F:iron ion binding; P:inositol catabolic process; P:oxidation-reduction process	F, C, F, P, P	5
Cr_Uni_020507	1743	FP	F:oxidoreductase activity; P:oxidation-reduction process	F, P	2
Cr_Uni_020521	1298	CF	F:zinc ion binding; C:intracellular	F, C	2
Cr_Uni_020522	1325	CF	F:zinc ion binding; F:metal ion binding; C:intracellular	F, F, C	3
Cr_Uni_020530	5730	C	C:Golgi apparatus	C	1
Cr_Uni_020568	3198	FP	P:xylan catabolic process; P:carbohydrate metabolic process; F:hydrolase activity, hydrolyzing O-glycosyl compounds; F:hydrolase activity, acting on glycosyl bonds	P, P, F, F	4
Cr_Uni_020569	1438	FP	P:xylan catabolic process; P:carbohydrate metabolic process; F:hydrolase activity, hydrolyzing O-glycosyl compounds; F:hydrolase activity, acting on glycosyl bonds	P, P, F, F	4
Cr_Uni_020570	292	FP	P:carbohydrate metabolic process; F:hydrolase activity, acting on glycosyl bonds	P, F	2
Cr_Uni_020572	913	CFP	F:chitin binding; P:chitin metabolic process; C:extracellular region	F, P, C	3
Cr_Uni_020584	600	FP	P:metabolic process; F:sulfotransferase activity	P, F	2
Cr_Uni_020588	3176	F	F:nucleotide binding; F:ATP binding	F, F	2
Cr_Uni_020593	3421	CFP	F:ammonium transmembrane transporter activity; P:ammonium transport; P:ammonium transmembrane transport; C:membrane; C:integral component of membrane	F, P, P, C, C	5
Cr_Uni_020623	6354	FP	F:oxidoreductase activity; P:oxidation-reduction process	F, P	2
Cr_Uni_020631	2465	FP	F:oxidoreductase activity; P:oxidation-reduction process	F, P	2
Cr_Uni_020646	463	C	C:collagen trimer	C	1
Cr_Uni_020647	1822	C	C:collagen trimer	C	1
Cr_Uni_020660	4045	CFP	C:integral component of membrane; F:transferase activity; P:fatty acid biosynthetic process	C, F, P	3
Cr_Uni_020667	3144	F	F:calcium ion binding	F	1
Cr_Uni_020704	814	FP	P:carbohydrate metabolic process; F:hydrolase activity, hydrolyzing O-glycosyl compounds	P, F	2
Cr_Uni_020713	243	F	F:calcium ion binding	F	1
Cr_Uni_020715	851	CF	F:calcium ion binding; F:extracellular matrix structural constituent; C:proteinaceous extracellular matrix	F, F, C	3
Cr_Uni_020719	515	F	F:zinc ion binding	F	1
Cr_Uni_020721	437	F	F:metal ion binding	F	1
Cr_Uni_020726	343	FP	P:proteolysis; P:apoptotic process; F:cysteine-type endopeptidase activity; F:cysteine-type peptidase activity	P, P, F, F	4
Cr_Uni_020727	1025	FP	P:proteolysis; P:apoptotic process; F:cysteine-type endopeptidase activity; P:regulation of apoptotic process; F:cysteine-type peptidase activity	P, P, F, P, F	5
Cr_Uni_020728	744	FP	P:proteolysis; P:apoptotic process; F:cysteine-type endopeptidase activity; F:cysteine-type peptidase activity	P, P, F, F	4
Cr_Uni_020742	606	F	F:calcium ion binding	F	1
Cr_Uni_020743	854	F	F:calcium ion binding	F	1
Cr_Uni_020744	1138	F	F:calcium ion binding	F	1
Cr_Uni_020745	1051	F	F:calcium ion binding	F	1
Cr_Uni_020759	1353	CFP	P:biological_process; F:protein binding; C:cellular_component	P, F, C	3
Cr_Uni_020760	629	FP	F:actin binding; P:cellular component organization	F, P	2
Cr_Uni_020766	1556	CFP	P:biological_process; F:protein binding; C:cellular_component	P, F, C	3
Cr_Uni_020767	354	CFP	P:biological_process; F:protein binding; C:cellular_component	P, F, C	3
Cr_Uni_020809	508	CFP	P:carbohydrate metabolic process; F:beta-glucuronidase activity; C:lysosome	P, F, C	3
Cr_Uni_020810	1640	CFP	P:carbohydrate metabolic process; F:beta-glucuronidase activity; C:lysosome	P, F, C	3
Cr_Uni_020813	648	F	F:hydrolase activity, acting on glycosyl bonds	F	1
Cr_Uni_020814	1996	FP	P:metabolic process; F:hydrolase activity, hydrolyzing O-glycosyl compounds	P, F	2
Cr_Uni_020815	446	CP	C:centrosome; C:spindle pole; P:positive regulation of cytokinesis; C:microtubule	C, C, P, C	4
Cr_Uni_020818	5038	CP	C:centrosome; C:spindle pole; P:positive regulation of cytokinesis; C:microtubule	C, C, P, C	4
Cr_Uni_020819	2963	CP	C:centrosome; C:spindle pole; P:positive regulation of cytokinesis; C:microtubule	C, C, P, C	4
Cr_Uni_020832	2906	FP	P:metabolic process; F:hydrolase activity, acting on glycosyl bonds	P, F	2
Cr_Uni_020833	832	FP	F:alpha-amylase activity; P:carbohydrate metabolic process; F:cation binding	F, P, F	3
Cr_Uni_020835	1580	F	F:hydrolase activity	F	1
Cr_Uni_020851	584	FP	F:serine-type endopeptidase inhibitor activity; P:negative regulation of endopeptidase activity	F, P	2
Cr_Uni_020852	525	CFP	F:peptidase inhibitor activity; C:extracellular region; P:negative regulation of peptidase activity	F, C, P	3
Cr_Uni_020853	477	FP	F:serine-type endopeptidase inhibitor activity; P:proteolysis; P:negative regulation of endopeptidase activity; F:peptidase activity	F, P, P, F	4
Cr_Uni_020854	810	FP	F:serine-type endopeptidase inhibitor activity; P:proteolysis; P:negative regulation of endopeptidase activity; F:peptidase activity	F, P, P, F	4
Cr_Uni_020856	336	FP	F:serine-type endopeptidase inhibitor activity; P:proteolysis; P:negative regulation of endopeptidase activity; F:peptidase activity	F, P, P, F	4
Cr_Uni_020881	1833	FP	P:carbohydrate catabolic process; F:hydrolase activity, hydrolyzing O-glycosyl compounds; F:carbohydrate binding	P, F, F	3
Cr_Uni_020917	3913	P	P:regulation of transcription, DNA-templated	P	1
Cr_Uni_020951	1605	FP	P:proteolysis; F:peptidase activity	P, F	2
Cr_Uni_020953	792	F	F:structural constituent of cuticle	F	1
Cr_Uni_020965	2113	CF	F:zinc ion binding; F:metal ion binding; C:intracellular	F, F, C	3
Cr_Uni_020973	4167	CF	F:zinc ion binding; F:metal ion binding; C:intracellular	F, F, C	3
Cr_Uni_020974	1164	CF	F:zinc ion binding; F:metal ion binding; C:intracellular	F, F, C	3
Cr_Uni_020982	310	CFP	F:chitinase activity; P:carbohydrate metabolic process; F:chitin binding; P:chitin catabolic process; P:metabolic process; P:chitin metabolic process; F:hydrolase activity, hydrolyzing O-glycosyl compounds; C:extracellular region; F:hydrolase activity; F:hydrolase activity, acting on glycosyl bonds	F, P, F, P, P, P, F, C, F, F	10
Cr_Uni_020993	1574	FP	P:metabolic process; F:sulfotransferase activity	P, F	2
Cr_Uni_020994	703	FP	P:metabolic process; F:sulfotransferase activity	P, F	2
Cr_Uni_020995	438	FP	P:metabolic process; F:sulfotransferase activity	P, F	2
Cr_Uni_021008	3401	F	F:metal ion binding	F	1
Cr_Uni_021010	5148	F	F:zinc ion binding; F:metal ion binding	F, F	2
Cr_Uni_021011	6130	FP	F:transferase activity; F:folic acid binding; P:cellular metabolic process	F, F, P	3
Cr_Uni_021012	5274	FP	F:transferase activity; F:folic acid binding; P:cellular metabolic process	F, F, P	3
Cr_Uni_021013	3723	F	F:metal ion binding	F	1
Cr_Uni_021014	3726	F	F:metal ion binding	F	1
Cr_Uni_021025	921	CP	C:SWI/SNF complex; P:ATP-dependent chromatin remodeling	C, P	2
Cr_Uni_021032	2886	CF	F:DNA binding; C:nucleus	F, C	2
Cr_Uni_021035	4811	FP	P:phosphorylation; F:kinase activity	P, F	2
Cr_Uni_021036	7862	FP	F:protein kinase activity; P:phosphorylation	F, P	2
Cr_Uni_021047	1420	F	F:peptidase activity	F	1
Cr_Uni_021050	5721	FP	F:nucleotide binding; F:DNA binding; F:3'-5' exonuclease activity; P:nucleic acid phosphodiester bond hydrolysis; F:DNA-directed DNA polymerase activity; P:DNA replication; P:DNA biosynthetic process	F, F, F, P, F, P, P	7
Cr_Uni_021055	4152	FP	F:nucleotide binding; F:nucleic acid binding; P:metabolic process; P:regulation of apoptotic process; F:NAD+ ADP-ribosyltransferase activity	F, F, P, P, F	5
Cr_Uni_021056	2435	CF	C:collagen trimer; F:structural constituent of cuticle	C, F	2
Cr_Uni_021057	1319	F	F:structural constituent of cuticle	F	1
Cr_Uni_021069	2186	CFP	P:ion transmembrane transport; F:extracellular ligand-gated ion channel activity; C:synapse; P:transport; C:plasma membrane; F:ion channel activity; F:acetylcholine-activated cation-selective channel activity; P:ion transport; P:cation transport; C:postsynaptic membrane; F:metal ion binding; P:cation transmembrane transport; C:membrane; C:integral component of membrane; C:cell junction	P, F, C, P, C, F, F, P, P, C, F, P, C, C, C	15
Cr_Uni_021081	1622	P	P:phosphatidylinositol phosphorylation	P	1
Cr_Uni_021093	2773	CFP	P:ion transport; C:membrane; C:integral component of membrane; P:transport; C:plasma membrane; F:transporter activity	P, C, C, P, C, F	6
Cr_Uni_021097	2547	FP	F:hydrolase activity, acting on ester bonds; F:zinc ion binding; P:catabolic process	F, F, P	3
Cr_Uni_021098	1487	FP	F:hydrolase activity, acting on ester bonds; F:zinc ion binding; P:catabolic process	F, F, P	3
Cr_Uni_021107	415	CP	P:DNA repair; C:nucleus; P:cell cycle	P, C, P	3
Cr_Uni_021110	964	FP	F:aspartic-type endopeptidase activity; P:proteolysis	F, P	2
Cr_Uni_021117	9380	F	F:zinc ion binding	F	1
Cr_Uni_021139	1102	FP	F:metal ion binding; P:metabolic process; F:hydrolase activity, acting on acid anhydrides, in phosphorus-containing anhydrides	F, P, F	3
Cr_Uni_021141	950	FP	F:metal ion binding; P:metabolic process; F:hydrolase activity, acting on acid anhydrides, in phosphorus-containing anhydrides	F, P, F	3
Cr_Uni_021149	2241	CFP	F:chitin binding; P:chitin metabolic process; C:extracellular matrix; C:extracellular region; F:extracellular matrix structural constituent	F, P, C, C, F	5
Cr_Uni_021150	1839	CFP	F:chitin binding; P:chitin metabolic process; C:extracellular matrix; C:extracellular region; F:extracellular matrix structural constituent	F, P, C, C, F	5
Cr_Uni_021155	5298	FP	F:pyridoxal phosphate binding; P:aromatic amino acid family metabolic process; F:L-tyrosine:2-oxoglutarate aminotransferase activity; P:biosynthetic process	F, P, F, P	4
Cr_Uni_021166	305	CFP	F:chitin binding; P:chitin metabolic process; C:extracellular region	F, P, C	3
Cr_Uni_021167	3953	CFP	F:chitin binding; P:chitin metabolic process; C:extracellular region	F, P, C	3
Cr_Uni_021169	2667	CFP	F:chitin binding; P:chitin metabolic process; C:extracellular region	F, P, C	3
Cr_Uni_021173	856	CP	C:membrane; P:single-organism metabolic process	C, P	2
Cr_Uni_021193	2505	CP	P:transmembrane transport; C:integral component of membrane	P, C	2
Cr_Uni_021196	1999	CP	P:transmembrane transport; C:integral component of membrane	P, C	2
Cr_Uni_021197	2349	CP	P:transmembrane transport; C:integral component of membrane	P, C	2
Cr_Uni_021198	1527	CP	P:transmembrane transport; C:integral component of membrane	P, C	2
Cr_Uni_021199	1677	CP	P:transmembrane transport; C:integral component of membrane	P, C	2
Cr_Uni_021200	1644	CP	P:transmembrane transport; C:integral component of membrane	P, C	2
Cr_Uni_021203	2316	CP	P:transmembrane transport; C:integral component of membrane	P, C	2
Cr_Uni_021204	2207	CP	P:transmembrane transport; C:integral component of membrane	P, C	2
Cr_Uni_021231	8378	CFP	F:nucleotide binding; F:ATPase activity; F:ATP binding; P:metabolic process; C:integral component of membrane; P:transport; F:transporter activity	F, F, F, P, C, P, F	7
Cr_Uni_021234	3095	CFP	F:nucleotide binding; F:ATPase activity; F:ATP binding; P:metabolic process; C:integral component of membrane; P:transport; F:transporter activity	F, F, F, P, C, P, F	7
Cr_Uni_021278	894	CFP	F:chitin binding; P:chitin metabolic process; C:extracellular region	F, P, C	3
Cr_Uni_021299	1271	FP	P:intein-mediated protein splicing; P:cell communication; P:multicellular organismal development; P:proteolysis; P:cell-cell signaling; F:peptidase activity	P, P, P, P, P, F	6
Cr_Uni_021300	2324	FP	P:intein-mediated protein splicing; P:cell communication; P:multicellular organismal development; P:proteolysis; P:cell-cell signaling; F:peptidase activity	P, P, P, P, P, F	6
Cr_Uni_021332	523	F	F:carbohydrate binding	F	1
Cr_Uni_021341	595	CF	F:zinc ion binding; F:metal ion binding; C:intracellular	F, F, C	3
Cr_Uni_021344	288	CF	F:zinc ion binding; F:metal ion binding; C:intracellular	F, F, C	3
Cr_Uni_021345	2283	CF	F:zinc ion binding; F:metal ion binding; C:intracellular	F, F, C	3
Cr_Uni_021348	879	CFP	F:DNA binding; C:nucleus; P:regulation of transcription, DNA-templated; F:sequence-specific DNA binding	F, C, P, F	4
Cr_Uni_021349	2467	CFP	F:DNA binding; C:nucleus; P:regulation of transcription, DNA-templated; F:sequence-specific DNA binding	F, C, P, F	4
Cr_Uni_021350	1079	F	F:DNA binding	F	1
Cr_Uni_021353	1478	FP	F:oxidoreductase activity; P:metabolic process; P:oxidation-reduction process	F, P, P	3
Cr_Uni_021362	1877	C	C:integral component of membrane	C	1
Cr_Uni_021385	1600	FP	F:alpha-L-fucosidase activity; P:fucose metabolic process	F, P	2
Cr_Uni_021392	2621	F	F:beta-glucanase activity	F	1
Cr_Uni_021393	1640	F	F:beta-glucanase activity	F	1
Cr_Uni_021401	1593	FP	F:RNA-directed DNA polymerase activity; P:RNA-dependent DNA replication	F, P	2
Cr_Uni_021412	977	FP	F:DNA binding; F:transposase activity; P:DNA integration; P:transposition, DNA-mediated	F, F, P, P	4
Cr_Uni_021413	1233	FP	F:DNA binding; F:transposase activity; P:DNA integration; P:transposition, DNA-mediated	F, F, P, P	4
Cr_Uni_021414	936	FP	F:DNA binding; F:transposase activity; P:DNA integration; P:transposition, DNA-mediated	F, F, P, P	4
Cr_Uni_021415	756	FP	F:DNA binding; F:transposase activity; P:DNA integration; P:transposition, DNA-mediated	F, F, P, P	4
Cr_Uni_021416	969	FP	F:DNA binding; F:transposase activity; P:DNA integration; P:transposition, DNA-mediated	F, F, P, P	4
Cr_Uni_021417	671	FP	F:DNA binding; F:transposase activity; P:DNA integration; P:transposition, DNA-mediated	F, F, P, P	4
Cr_Uni_021420	1817	CF	C:collagen trimer; F:extracellular matrix structural constituent	C, F	2
Cr_Uni_021427	3127	CP	P:transmembrane transport; C:integral component of membrane	P, C	2
Cr_Uni_021428	4092	CP	P:transmembrane transport; C:integral component of membrane	P, C	2
Cr_Uni_021429	2439	CP	P:transmembrane transport; C:integral component of membrane	P, C	2
Cr_Uni_021430	3198	CP	P:transmembrane transport; C:integral component of membrane	P, C	2
Cr_Uni_021433	349	CP	P:transmembrane transport; C:integral component of membrane	P, C	2
Cr_Uni_021436	1503	P	P:carbohydrate metabolic process	P	1
Cr_Uni_021450	2864	CFP	F:transmembrane signaling receptor activity; P:signal transduction; C:membrane	F, P, C	3
Cr_Uni_021451	2733	CFP	F:G-protein coupled receptor activity; P:signal transduction; C:membrane	F, P, C	3
Cr_Uni_021480	327	CP	P:intraciliary transport; C:cilium	P, C	2
Cr_Uni_021481	351	CP	P:intraciliary transport; C:cilium	P, C	2
Cr_Uni_021482	603	CP	P:intraciliary transport; C:cilium	P, C	2
Cr_Uni_021509	4110	CFP	F:ATPase activity; F:ATP binding; F:microtubule motor activity; P:metabolic process; C:dynein complex; P:microtubule-based movement	F, F, F, P, C, P	6
Cr_Uni_021511	6029	CFP	F:ATP binding; F:microtubule motor activity; P:metabolic process; C:dynein complex; P:microtubule-based movement	F, F, P, C, P	5
Cr_Uni_021512	9878	CFP	F:ATP binding; F:microtubule motor activity; P:metabolic process; C:dynein complex; P:microtubule-based movement	F, F, P, C, P	5
Cr_Uni_021513	5624	CFP	F:ATP binding; F:microtubule motor activity; P:metabolic process; C:dynein complex; P:microtubule-based movement	F, F, P, C, P	5
Cr_Uni_021531	930	CFP	F:DNA binding; C:nucleus; F:sequence-specific DNA binding transcription factor activity; F:zinc ion binding; F:metal ion binding; P:transcription, DNA-templated; P:regulation of transcription, DNA-templated; F:steroid hormone receptor activity; F:sequence-specific DNA binding; P:steroid hormone mediated signaling pathway	F, C, F, F, F, P, P, F, F, P	10
Cr_Uni_021532	978	CFP	F:DNA binding; C:nucleus; F:sequence-specific DNA binding transcription factor activity; F:zinc ion binding; F:metal ion binding; P:transcription, DNA-templated; P:regulation of transcription, DNA-templated; F:steroid hormone receptor activity; F:sequence-specific DNA binding; P:steroid hormone mediated signaling pathway	F, C, F, F, F, P, P, F, F, P	10
Cr_Uni_021533	966	CFP	F:DNA binding; C:nucleus; F:sequence-specific DNA binding transcription factor activity; F:zinc ion binding; F:metal ion binding; P:transcription, DNA-templated; P:regulation of transcription, DNA-templated; F:steroid hormone receptor activity; F:sequence-specific DNA binding; P:steroid hormone mediated signaling pathway	F, C, F, F, F, P, P, F, F, P	10
Cr_Uni_021534	3870	CFP	C:nucleus; F:sequence-specific DNA binding transcription factor activity; F:zinc ion binding; P:transcription, DNA-templated; F:steroid hormone receptor activity; P:regulation of transcription, DNA-templated; F:sequence-specific DNA binding; P:steroid hormone mediated signaling pathway	C, F, F, P, F, P, F, P	8
Cr_Uni_021535	7353	CFP	P:vesicle-mediated transport; C:clathrin coat of trans-Golgi network vesicle; C:clathrin coat of coated pit; F:structural molecule activity; P:intracellular protein transport	P, C, C, F, P	5
Cr_Uni_021536	5489	P	P:signal transduction	P	1
Cr_Uni_021542	4856	FP	F:zinc ion binding; P:proteolysis; F:metalloendopeptidase activity; F:metallopeptidase activity	F, P, F, F	4
Cr_Uni_021566	6428	CFP	P:intracellular protein transport; F:Ran GTPase binding; C:intracellular	P, F, C	3
Cr_Uni_021580	4147	CP	C:gap junction; P:ion transport; C:integral component of membrane; C:plasma membrane	C, P, C, C	4
Cr_Uni_021581	4870	F	F:small protein activating enzyme activity	F	1
Cr_Uni_021594	2226	FP	F:magnesium ion binding; F:pyruvate kinase activity; F:potassium ion binding; P:glycolytic process; F:kinase activity	F, F, F, P, F	5
Cr_Uni_021604	3108	F	F:structural constituent of cuticle	F	1
Cr_Uni_021618	3165	F	F:calcium ion binding	F	1
Cr_Uni_021624	5068	CFP	F:chitin binding; P:chitin metabolic process; C:extracellular region	F, P, C	3
Cr_Uni_021627	3172	CFP	F:chitin binding; P:chitin metabolic process; C:extracellular region	F, P, C	3
Cr_Uni_021631	1769	F	F:calcium ion binding	F	1
Cr_Uni_021633	2952	F	F:calcium ion binding	F	1
Cr_Uni_021634	3842	F	F:calcium ion binding	F	1
Cr_Uni_021636	1353	F	F:calcium ion binding	F	1
Cr_Uni_021662	3422	F	F:hydrolase activity	F	1
Cr_Uni_021663	2292	CFP	F:DNA binding; C:nucleus; P:transcription, DNA-templated; P:regulation of transcription, DNA-templated; F:protein dimerization activity	F, C, P, P, F	5
[truncated: 15,164 more rows]
