# Supplementary material for: Transcriptomic Analysis of the Endangered Neritid Species Clithon retropictus: De Novo Assembly, Functional Annotation, and Marker Discovery
Source: Genes (Basel). 2016 Jul 22;7(7):35. doi: 10.3390/genes7070035 (PMC4962005; doi:10.3390/genes7070035)
Supplement: Supplementary file 1 [file genes-07-00035-s001.zip › genes-131355-supplementary/genes-131355-Table S4.xlsx]

## Sheet: Sheet1
Pathways	KEGG Groups	KEGG Sub-groups	Enzymes in Pathway	Number of sequences	Pathway map
Aflatoxin biosynthesis	Metabolism	Biosynthesis of other secondary metabolites	1	2	map00254
Alanine, aspartate and glutamate metabolism	Metabolism	Amino acid metabolism	12	27	map00250
alpha-Linolenic acid metabolism	Metabolism	Lipid metabolism	1	1	map00592
Amino sugar and nucleotide sugar metabolism	Metabolism	Carbohydrate metabolism	14	39	map00520
Aminoacyl-tRNA biosynthesis	Genetic Information Processing	Translation	10	16	map00970
Aminobenzoate degradation	Metabolism	Xenobiotics biodegradation and metabolism	2	71	map00627
Arachidonic acid metabolism	Metabolism	Lipid metabolism	1	1	map00590
Arginine and proline metabolism	Metabolism	Amino acid metabolism	8	11	map00330
Arginine biosynthesis	Metabolism	Amino acid metabolism	6	8	map00220
Ascorbate and aldarate metabolism	Metabolism	Carbohydrate metabolism	5	9	map00053
Benzoate degradation	Metabolism	Xenobiotics biodegradation and metabolism	1	3	map00362
beta-Alanine metabolism	Metabolism	Metabolism of other amino acids	2	2	map00410
Biosynthesis of antibiotics	Metabolism	Global and overview maps	66	141	map01130
Biosynthesis of unsaturated fatty acids	Metabolism	Lipid metabolism	1	1	map01040
Butanoate metabolism	Metabolism	Carbohydrate metabolism	5	8	map00650
Butirosin and neomycin biosynthesis	Metabolism	Biosynthesis of other secondary metabolites	1	1	map00524
Caffeine metabolism	Metabolism	Biosynthesis of other secondary metabolites	1	2	map00232
Caprolactam degradation	Metabolism	Xenobiotics biodegradation and metabolism	1	3	map00930
Carbapenem biosynthesis	Metabolism	Biosynthesis of other secondary metabolites	2	3	map00332
Carbon fixation in photosynthetic organisms	Metabolism	Energy metabolism	10	22	map00710
Carbon fixation pathways in prokaryotes	Metabolism	Energy metabolism	11	22	map00720
Chloroalkane and chloroalkene degradation	Metabolism	Xenobiotics biodegradation and metabolism	1	1	map00625
Citrate cycle (TCA cycle)	Metabolism	Carbohydrate metabolism	9	22	map00020
Cutin, suberine and wax biosynthesis	Metabolism	Lipid metabolism	1	1	map00073
Cyanoamino acid metabolism	Metabolism	Metabolism of other amino acids	1	1	map00460
Cysteine and methionine metabolism	Metabolism	Amino acid metabolism	13	30	map00270
D-Arginine and D-ornithine metabolism	Metabolism	Metabolism of other amino acids	1	1	map00472
D-Glutamine and D-glutamate metabolism	Metabolism	Metabolism of other amino acids	1	1	map00471
Drug metabolism - cytochrome P450	Metabolism	Xenobiotics biodegradation and metabolism	2	6	map00982
Drug metabolism - other enzymes	Metabolism	Xenobiotics biodegradation and metabolism	7	18	map00983
Ether lipid metabolism	Metabolism	Lipid metabolism	2	2	map00565
Fatty acid biosynthesis	Metabolism	Lipid metabolism	3	6	map00061
Fatty acid degradation	Metabolism	Lipid metabolism	3	5	map00071
Fatty acid elongation	Metabolism	Lipid metabolism	1	3	map00062
Flavone and flavonol biosynthesis	Metabolism	Biosynthesis of other secondary metabolites	1	2	map00944
Folate biosynthesis	Metabolism	Metabolism of cofactors and vitamins	3	3	map00790
Fructose and mannose metabolism	Metabolism	Carbohydrate metabolism	10	18	map00051
Galactose metabolism	Metabolism	Carbohydrate metabolism	8	18	map00052
Geraniol degradation	Metabolism	Metabolism of terpenoids and polyketides	2	4	map00281
Glucosinolate biosynthesis	Metabolism	Biosynthesis of other secondary metabolites	1	2	map00966
Glutathione metabolism	Metabolism	Metabolism of other amino acids	7	19	map00480
Glycerolipid metabolism	Metabolism	Lipid metabolism	4	8	map00561
Glycerophospholipid metabolism	Metabolism	Lipid metabolism	7	19	map00564
Glycine, serine and threonine metabolism	Metabolism	Amino acid metabolism	9	26	map00260
Glycolysis / Gluconeogenesis	Metabolism	Carbohydrate metabolism	14	36	map00010
Glycosaminoglycan degradation	Metabolism	Glycan biosynthesis and metabolism	2	4	map00531
Glycosphingolipid biosynthesis - ganglio series	Metabolism	Glycan biosynthesis and metabolism	1	2	map00604
Glycosphingolipid biosynthesis - globo series	Metabolism	Glycan biosynthesis and metabolism	1	2	map00603
Glyoxylate and dicarboxylate metabolism	Metabolism	Carbohydrate metabolism	7	12	map00630
Histidine metabolism	Metabolism	Amino acid metabolism	4	5	map00340
Inositol phosphate metabolism	Metabolism	Carbohydrate metabolism	7	14	map00562
Isoquinoline alkaloid biosynthesis	Metabolism	Biosynthesis of other secondary metabolites	3	4	map00950
Limonene and pinene degradation	Metabolism	Metabolism of terpenoids and polyketides	1	1	map00903
Lysine biosynthesis	Metabolism	Amino acid metabolism	1	1	map00300
Lysine degradation	Metabolism	Amino acid metabolism	3	11	map00310
Metabolism of xenobiotics by cytochrome P450	Metabolism	Xenobiotics biodegradation and metabolism	1	4	map00980
Methane metabolism	Metabolism	Energy metabolism	10	26	map00680
Monobactam biosynthesis	Metabolism	Biosynthesis of other secondary metabolites	1	7	map00261
mTOR signaling pathway	Environmental Information Processing	Signal transduction	1	4	map04150
Mucin type O-Glycan biosynthesis	Metabolism	Glycan biosynthesis and metabolism	1	1	map00512
N-Glycan biosynthesis	Metabolism	Glycan biosynthesis and metabolism	3	6	map00510
Nicotinate and nicotinamide metabolism	Metabolism	Metabolism of cofactors and vitamins	4	9	map00760
Nitrogen metabolism	Metabolism	Energy metabolism	2	4	map00910
Novobiocin biosynthesis	Metabolism	Biosynthesis of other secondary metabolites	4	5	map00401
One carbon pool by folate	Metabolism	Metabolism of cofactors and vitamins	8	13	map00670
Other glycan degradation	Metabolism	Glycan biosynthesis and metabolism	5	11	map00511
Other types of O-glycan biosynthesis	Metabolism	Glycan biosynthesis and metabolism	1	1	map00514
Oxidative phosphorylation	Metabolism	Energy metabolism	5	65	map00190
Pantothenate and CoA biosynthesis	Metabolism	Metabolism of cofactors and vitamins	3	5	map00770
Penicillin and cephalosporin biosynthesis	Metabolism	Biosynthesis of other secondary metabolites	1	1	map00311
Pentose and glucuronate interconversions	Metabolism	Carbohydrate metabolism	7	13	map00040
Pentose phosphate pathway	Metabolism	Carbohydrate metabolism	11	19	map00030
Peptidoglycan biosynthesis	Metabolism	Glycan biosynthesis and metabolism	1	1	map00550
Phenylalanine metabolism	Metabolism	Amino acid metabolism	6	9	map00360
Phenylalanine, tyrosine and tryptophan biosynthesis	Metabolism	Amino acid metabolism	5	8	map00400
Phenylpropanoid biosynthesis	Metabolism	Biosynthesis of other secondary metabolites	1	4	map00940
Phosphatidylinositol signaling system	Environmental Information Processing	Signal transduction	6	22	map04070
Phosphonate and phosphinate metabolism	Metabolism	Metabolism of other amino acids	2	2	map00440
Porphyrin and chlorophyll metabolism	Metabolism	Metabolism of cofactors and vitamins	7	12	map00860
Primary bile acid biosynthesis	Metabolism	Lipid metabolism	1	3	map00120
Propanoate metabolism	Metabolism	Carbohydrate metabolism	5	9	map00640
Purine metabolism	Metabolism	Nucleotide metabolism	30	559	map00230
Pyrimidine metabolism	Metabolism	Nucleotide metabolism	16	53	map00240
Pyruvate metabolism	Metabolism	Carbohydrate metabolism	10	19	map00620
Riboflavin metabolism	Metabolism	Metabolism of cofactors and vitamins	1	1	map00740
Selenocompound metabolism	Metabolism	Metabolism of other amino acids	2	9	map00450
Sphingolipid metabolism	Metabolism	Lipid metabolism	2	3	map00600
Starch and sucrose metabolism	Metabolism	Carbohydrate metabolism	11	32	map00500
Steroid degradation	Metabolism	Xenobiotics biodegradation and metabolism	1	1	map00984
Steroid hormone biosynthesis	Metabolism	Lipid metabolism	1	1	map00140
Streptomycin biosynthesis	Metabolism	Biosynthesis of other secondary metabolites	2	2	map00521
Styrene degradation	Metabolism	Xenobiotics biodegradation and metabolism	2	3	map00643
Sulfur metabolism	Metabolism	Energy metabolism	2	14	map00920
Synthesis and degradation of ketone bodies	Metabolism	Lipid metabolism	2	2	map00072
T cell receptor signaling pathway	Organismal Systems	Immune system	2	41	map04660
Terpenoid backbone biosynthesis	Metabolism	Metabolism of terpenoids and polyketides	5	7	map00900
Tetracycline biosynthesis	Metabolism	Metabolism of terpenoids and polyketides	1	2	map00253
Thiamine metabolism	Metabolism	Metabolism of cofactors and vitamins	1	320	map00730
Toluene degradation	Metabolism	Xenobiotics biodegradation and metabolism	1	3	map00623
Tropane, piperidine and pyridine alkaloid biosynthesis	Metabolism	Biosynthesis of other secondary metabolites	4	5	map00960
Tryptophan metabolism	Metabolism	Amino acid metabolism	5	7	map00380
Tyrosine metabolism	Metabolism	Amino acid metabolism	8	11	map00350
Ubiquinone and other terpenoid-quinone biosynthesis	Metabolism	Metabolism of cofactors and vitamins	2	3	map00130
Valine, leucine and isoleucine biosynthesis	Metabolism	Amino acid metabolism	2	6	map00290
Valine, leucine and isoleucine degradation	Metabolism	Amino acid metabolism	6	10	map00280
Various types of N-glycan biosynthesis	Metabolism	Glycan biosynthesis and metabolism	3	7	map00513
Vitamin B6 metabolism	Metabolism	Metabolism of cofactors and vitamins	2	7	map00750
			528	2093
