# Supplementary material for: Transcriptomic Analysis of the Endangered Neritid Species Clithon retropictus: De Novo Assembly, Functional Annotation, and Marker Discovery
Source: Genes (Basel). 2016 Jul 22;7(7):35. doi: 10.3390/genes7070035 (PMC4962005; doi:10.3390/genes7070035)
Supplement: Supplementary file 1 [file genes-07-00035-s001.zip › genes-131355-supplementary/genes-131355-Table S5.xlsx]

## Sheet: Sheet1
Table S5. The primers flanking the polymorphic SSR sites of C. retropictus unigenes.
No.	Unigene Name	Sequence	Length	Tm(℃)	GC(%)	Product size	Repeat type
N0001	Cr_Uni_000590	F:TTAGCACATGTGTGTGTGTTT	21	55.06	38.1	150	(TG)10
		R:TTTTGTTTGTCTGTGCCTATT	21	55.07	33.33
N0002	Cr_Uni_000789	F:TTCCTGCTTGGTAAATATCCT	21	55.59	38.1	167	(TG)10
		R:AACACACAAACACACACACAG	21	55.32	42.86
N0003	Cr_Uni_000948	F:TAATGTCAGGGGAAAATATGA	21	54.7	33.33	124	(GA)10
		R:TCTGTCTCTGTCTCTGTCTGTC	22	54.55	50
N0004	Cr_Uni_000986	F:GGCAATTTTCATACTATGTGC	21	54.95	38.1	153	(CA)10
		R:TACGTGTCATCTGTGAATGTG	21	55.43	42.86
N0005	Cr_Uni_001334	F:TGGGAATGTTTCCTTACTACA	21	54.84	38.1	201	(CT)19
		R:TCAAACAGACAGACAGACAGA	21	54.26	42.86
N0006	Cr_Uni_001595	F:CTTTGTAGTTGTCTCCCCTTT	21	55.15	42.86	164	(TG)10
		R:TGGAGAAACCACTGATATTTG	21	55.24	38.1
N0007	Cr_Uni_002036	F:ACTGGCACTGTGAGAGAGATA	21	55.02	47.62	150	(CA)10
		R:GAGATGTGTTTGTGGATGTGT	21	55.77	42.86
N0008	Cr_Uni_002692	F:CATTTTTCCTTACTGGTTGAA	21	54.59	33.33	134	(GA)10
		R:TGCCCTTTCCTACAGTGC	18	57.31	55.56
N0009	Cr_Uni_002705	F:CCACATGAACTATAACCTCCA	21	55.11	42.86	165	(GT)12
		R:CTTCTAGATGGTTGCATGAAT	21	54.49	38.1
N0010	Cr_Uni_002706	F:CACATACACACACATAAGCACA	22	55.57	40.91	157	(CA)19
		R:GCGTGTGTCTTTGTAAATCTT	21	54.65	38.1
N0011	Cr_Uni_002771	F:ACAATGCACTTCAAGGATAAA	21	54.99	33.33	139	(AC)10
		R:TGTGTAAGCATTTTGTGACAG	21	54.88	38.1
N0012	Cr_Uni_004575	F:CAGTAAAGAAAAGTTGCTGGA	21	54.96	38.1	145	(AC)32
		R:TCGGTCTAAGAAGCAGTAGAG	21	54.21	47.62
N0013	Cr_Uni_004772	F:ACAGGTGGACTGTTTCAAAT	20	54.49	40	160	(AG)10
		R:CACTAAATGCAGAAACACCTC	21	55.05	42.86
N0014	Cr_Uni_005164	F:AGTGAGTGGAGTGAGTGAGTG	21	55.26	52.38	127	(GA)10
		R:GAAAGTTCCAGAAGTCTCCTC	21	54.72	47.62
N0015	Cr_Uni_005188	F:CTGCCTTTTCAGTTTGAAGTA	21	54.96	38.1	153	(CT)10
		R:TGTAAGGCCACAATAGAGAGA	21	55.15	42.86
N0016	Cr_Uni_005342	F:ACACAAGCACAAACACTCTCT	21	55.01	42.86	173	(CA)17
		R:AAGCTGTCAAGTTGTTAATGC	21	54.81	38.1
N0017	Cr_Uni_005420	F:CCTGCTTGGGTATCTATAAAA	21	53.89	38.1	149	(CA)10
		R:GTCTGTTTGCAGCTTATCCTA	21	54.9	42.86
N0018	Cr_Uni_005446	F:TGATTTTGTATCACCCTTGAG	21	55.24	38.1	117	(GT)10
		R:ACACACGCAGACACACATAC	20	55.33	50
N0019	Cr_Uni_005556	F:ACACACACACACACACACAC	20	54	50	152	(CA)11
		R:CTCCCATTTAGTTTGTCATCA	21	55.24	38.1
N0020	Cr_Uni_005557	F:TTGTGTGTCTGTCTGTCTGTC	21	54.45	47.62	148	(CT)15
		R:TCATGCCTCTACCCTGTAATA	21	54.96	42.86
N0021	Cr_Uni_005988	F:GTGTGTATGTGTGTGCATGTT	21	55.17	42.86	150	(TG)10
		R:AAACAGAAAATGTCTTCAACG	21	54.63	33.33
N0022	Cr_Uni_006545	F:CCCTTACACAGCAAAAATACA	21	55.52	38.1	144	(CA)10
		R:GTTTTGCAGGGAAACTAGACT	21	55.3	42.86
N0023	Cr_Uni_006634	F:TTGATATGTCTGCTCTGTGTG	21	54.76	42.86	164	(TG)10
		R:TACAGTCTCAGTGATGGAACC	21	55.11	47.62
N0024	Cr_Uni_006753	F:GATTTCCTGTCAAGTTCCTCT	21	55.01	42.86	159	(TG)10
		R:CTCTCATCCACCATGTAACAC	21	55.42	47.62
N0025	Cr_Uni_007224	F:AAGCAATGATTTCCTTCTTCT	21	54.88	33.33	144	(TG)10
		R:ATACAAAGACGGACACACAAC	21	55.07	42.86
N0026	Cr_Uni_008013	F:AAACAAGTATGCAAAAGCAGT	21	54.43	33.33	148	(GA)10
		R:AGTGTTCACCACAGAAGAAAA	21	54.92	38.1
N0027	Cr_Uni_008532	F:TTGATATGTCTGCTCTGTGTG	21	54.76	42.86	164	(TG)10
		R:TACAGTCTCAGTGATGGAACC	21	55.11	47.62
N0028	Cr_Uni_008785	F:ATCCAGGACAAGAGGTTTTT	20	55.29	40	161	(AC)22
		R:GCATGTCTTTGTTTGCTTATT	21	54.75	33.33
N0029	Cr_Uni_009034	F:CCAGTTTCGTTACATTTGTGT	21	55.26	38.1	163	(CA)25
		R:GGTGTATGTGTGTGTGTGTGT	21	54.88	47.62
N0030	Cr_Uni_010114	F:CAGTGGTAACCAGTCTGAAAG	21	54.97	47.62	153	(TG)10
		R:GTCCTTTCTGGATTTTTAAGG	21	54.76	38.1
N0031	Cr_Uni_010733	F:GCAAACGTTTTGAAGTCATTA	21	55.63	33.33	147	(TG)10
		R:TCACTTACTCCTCGCATTCTA	21	55.31	42.86
N0032	Cr_Uni_010871	F:GCTGGAAACACACTAACTCAT	21	54.45	42.86	154	(CA)10
		R:GGAAACACAGTAACTCATCCA	21	55.13	42.86
N0033	Cr_Uni_010891	F:ACAGTTGTCAACATAAGCACA	21	54.24	38.1	150	(GT)10
		R:CATGAACAGACACAAAAATACAG	23	55.03	34.78
N0034	Cr_Uni_011030	F:GGTACACATAAAGATACGCACA	22	55.4	40.91	154	(CA)17
		R:AGAGCAATGCTGACTATGAAG	21	54.88	42.86
N0035	Cr_Uni_011085	F:TTCTTGTTGCATTGGTTTAGT	21	55.07	33.33	136	(AC)10
		R:TCCTTCTTCTTAGCCCATAAC	21	55.32	42.86
N0036	Cr_Uni_011155	F:TCTCTCTCTCTCTCTCTCTCTCT	23	52.68	47.83	157	(TC)10
		R:CTCATTTTATTTTCCATGCTG	21	55.1	33.33
N0037	Cr_Uni_011382	F:TCAGAGAAGAAATGGTTTGAA	21	55.08	33.33	132	(GT)10
		R:CTACTGGTCCAAGTTGAGAAA	21	54.61	42.86
N0038	Cr_Uni_011484	F:ATACAGATACACATGCCCAAA	21	55.55	38.1	148	(CA)10
		R:GCAATCCAAGTCTGTGTAGTC	21	54.85	47.62
N0039	Cr_Uni_011689	F:GAGCTAATGCGGTTGTATTTA	21	54.9	38.1	156	(CT)16
		R:GCCTGAAAAACAAAGATGAC	20	54.91	40
N0040	Cr_Uni_012304	F:CAAATCTGCAGAGGAATTCTA	21	54.79	38.1	144	(CA)10
		R:TAATGTTAGAATGTGGGAGGA	21	54.76	38.1
N0041	Cr_Uni_012472	F:CAACTTCCATCTCATTCTACG	21	54.98	42.86	182	(AG)10
		R:TGTCTGTTTGTCTCTGTCTGTT	22	54.99	40.91
N0042	Cr_Uni_012595	F:TCCAAATTATCCACGCTACT	20	54.93	40	150	(CA)10
		R:TTGGAGCTCTTAGTTTGTCAG	21	54.94	42.86
N0043	Cr_Uni_012882	F:AAACACTAAGCAGCGTGAAC	20	55.72	45	154	(CT)10
		R:CCTTCTTTTCACTGAATTTGA	21	54.68	33.33
N0044	Cr_Uni_013336	F:ATGTATGCAGACAAAGCTGAG	21	55.67	42.86	146	(GA)10
		R:GAATCAGAAACCTCAACCTCT	21	55.01	42.86
N0045	Cr_Uni_013355	F:GATGGGGCTTTTTAAAGATAA	21	55.26	33.33	154	(GT)10
		R:TTTCCAATAAACCCATCTCTT	21	55.4	33.33
N0046	Cr_Uni_013474	F:TGTGTATGTGTGTTTATGTGTGT	23	53.92	34.78	154	(TG)10
		R:GTAAGATGAAATGGGCAAAAT	21	55.81	33.33
N0047	Cr_Uni_013677	F:TACCAGTCCTTGGATATTGTG	21	55.11	42.86	143	(TG)10
		R:CAAAATCAGGTTTAGCATTCA	21	55.57	33.33
N0048	Cr_Uni_013896	F:GCCTTTCTTGTATTCAGTCCT	21	55.22	42.86	163	(GA)10
		R:GCTAAAGATTTCCACAGAACA	21	54.7	38.1
N0049	Cr_Uni_013898	F:GAGGCACAGAACATGTAGATT	21	54.36	42.86	143	(GT)10
		R:GATAGAGCCTTATCAGCATCA	21	54.73	42.86
N0050	Cr_Uni_014161	F:AAGCCTTCCTCTCTCTCTACA	21	55.09	47.62	168	(CT)10
		R:GGATGTGATCAAAGTGCTG	19	54.88	47.37
N0051	Cr_Uni_014199	F:AGATATCTGCACAAAAGCACA	21	56.09	38.1	142	(CA)10
		R:GTGTGTGTGTTCGTTTTCCT	20	56.01	45
N0052	Cr_Uni_014880	F:ACCCCACCTCTCTCTCTCT	19	55.24	57.89	147	(CA)22
		R:ATCTTGCAAAAGTTCATCAGA	21	55.1	33.33
N0053	Cr_Uni_015035	F:GATATGCATACACACACATGC	21	54.84	42.86	128	(AC)10
		R:TTGTCCTCTTCCTAGATCCTC	21	55.1	47.62
N0054	Cr_Uni_016988	F:CTTTCCAGGAAGTTTCGTACT	21	55.31	42.86	145	(CA)10
		R:AAAGGTTTGAAACACAACTGA	21	54.94	33.33
N0055	Cr_Uni_019489	F:GGAAACATCTAAAACATCGTG	21	54.83	38.1	158	(GAT)22
		R:ACTTGCATTATAGGCAATGAA	21	55.12	33.33
N0056	Cr_Uni_019791	F:GAGATGCTACAGTTGTCTTCC	21	54.05	47.62	155	(GT)10
		R:TAACCCAGCCGTTTTCAATA	20	58.16	40
N0057	Cr_Uni_019937	F:TAGAGTTGGTTATTGCTTTGC	21	54.92	38.1	165	(CA)10
		R:TTATTGGTAAGAATGGGTTCC	21	55.67	38.1
N0058	Cr_Uni_019940	F:TAAAGGGCCTAAGTGACTTTC	21	55.39	42.86	147	(TG)10
		R:TCTGTTATTCTGTGAGAAAGGA	22	54.27	36.36
N0059	Cr_Uni_020780	F:GCACATGCACATACACTCATA	21	55.55	42.86	127	(CA)10
		R:TGTAGTGACACATTTTGAGGA	21	54.12	38.1
N0060	Cr_Uni_020957	F:TATTCCTGTGACTCAAATTGC	21	55.39	38.1	155	(GT)10
		R:TCTAGTTGGGTTTGGATTTTT	21	55.48	33.33
N0061	Cr_Uni_021360	F:TCTTTGAGTAAACAGCAGCTC	21	55.09	42.86	149	(TC)10
		R:TATGTATTTGTGCACTGTTGC	21	54.84	38.1
N0062	Cr_Uni_021610	F:TACTTGTTCACACACACATGC	21	55.51	42.86	140	(CA)10
		R:GTTTTTGTCTGAGTGGAACTG	21	54.92	42.86
N0063	Cr_Uni_021751	F:CTTTCTACTGCATCCTCCTCT	21	55.38	47.62	163	(CA)10
		R:TGATGATGGAGTCTTTCACTT	21	54.74	38.1
N0064	Cr_Uni_021772	F:ATTTCAGCGTATTGTTGTGAT	21	54.85	33.33	154	(CA)10
		R:CCAATTCCTTGTTATTGTTCA	21	55.25	33.33
N0065	Cr_Uni_022838	F:GCAGAAACAAGCTACATCATT	21	54.73	38.1	147	(TC)10
		R:TGCTAGTTGAATGAAACCACT	21	55.05	38.1
N0066	Cr_Uni_022839	F:TGCTAGTTGAATGAAACCACT	21	55.05	38.1	147	(GA)10
		R:GCAGAAACAAGCTACATCATT	21	54.73	38.1
N0067	Cr_Uni_022869	F:TCTCTTCGCTGTACAGTCATT	21	55.2	42.86	142	(TG)10
		R:CCACTCTCTCTCCCTCTCTAA	21	55.35	52.38
N0068	Cr_Uni_023182	F:CTCTCTCTGTCAGGGTCTTTC	21	55.67	52.38	154	(TG)10
		R:CACACAGTGTTCCAGTATTCA	21	54.49	42.86
N0069	Cr_Uni_023555	F:CCTCCTATCATAGCTGTTGTG	21	55.02	47.62	143	(TG)10
		R:TACTCAGCTCTGCTTTGACTT	21	54.67	42.86
N0070	Cr_Uni_024145	F:ACACACAACCTCAGACAACTC	21	55.09	47.62	112	(CA)10
		R:AGACCTTCAATATACGCCTTC	21	55.19	42.86
N0071	Cr_Uni_024426	F:ATTCTTGAAGACGCAGACATA	21	55.13	38.1	155	(AC)10
		R:TTTGAGTGCAAGTTTGTGC	19	55.89	42.11
N0072	Cr_Uni_024481	F:AGACAGACGCTCAGACAGAT	20	54.97	50	157	(CA)19
		R:GCAAAATAACTTGCTACTCCA	21	54.92	38.1
N0073	Cr_Uni_024632	F:AATCAAACAACAGACATCCAC	21	54.95	38.1	155	(TC)10
		R:ATAAGTTGCTTCTTTCCTTGG	21	55.39	38.1
N0074	Cr_Uni_025254	F:TGAAACTCTTGCTGTCCTTAG	21	54.94	42.86	137	(TC)10
		R:AAATCTGTTCAATCCTGACAA	21	54.77	33.33
N0075	Cr_Uni_025733	F:AAATAGGAATCTTGGTCATCG	21	55.83	38.1	152	(GA)10
		R:CGTGTTTGTGTGTGTATGTGT	21	55.28	42.86
N0076	Cr_Uni_026190	F:TAGTAGTCCTCACTGCTCTCG	21	54.95	52.38	137	(CA)10
		R:CTGCAGTGGACTGAACTGT	19	54.56	52.63
N0077	Cr_Uni_026197	F:TAGAAAAACACAAGGCCTACA	21	55.24	38.1	153	(AC)10
		R:GTCTTTCATTGATGTTGCTGT	21	55.29	38.1
N0078	Cr_Uni_026426	F:ACAGGGAGCACAAGTGTAATA	21	54.93	42.86	154	(TG)10
		R:AGACACCAACATAAGCTTTCA	21	55.05	38.1
N0079	Cr_Uni_027073	F:CCTGTATCTCTCCCTCTAACG	21	55.67	52.38	151	(GT)10
		R:AATAAAGGTCGGCCAATACTA	21	55.62	38.1
N0080	Cr_Uni_027165	F:ACTCCTGAAAGGACGTGAT	19	54.53	47.37	143	(AG)10
		R:CTGTCTGACCTCTTTAGAGCA	21	54.92	47.62
N0081	Cr_Uni_027166	F:CTGTCTGACCTCTTTAGAGCA	21	54.92	47.62	143	(TC)10
		R:ACTCCTGAAAGGACGTGAT	19	54.53	47.37
N0082	Cr_Uni_027381	F:ATGAGTTGCGTGTGTGTGT	19	55.8	47.37	195	(GT)10
		R:CACATGCAAGCACATATACC	20	55.02	45
N0083	Cr_Uni_027562	F:ACAAGTAAATGACATGCATCC	21	55.09	38.1	144	(CA)10
		R:TGAATGTAAAGCTGAGGTGAT	21	54.97	38.1
N0084	Cr_Uni_027579	F:GCTATTGATAAAAAGGCCAAA	21	56.24	33.33	153	(GT)10
		R:ACACACGCACACACACAC	18	55.39	55.56
N0085	Cr_Uni_028131	F:TATTTGTGCATAAACAGCATC	21	54.01	33.33	166	(CT)10
		R:CTGGTGAGGATTTTAGTGTGA	21	55.31	42.86
N0086	Cr_Uni_028354	F:GATGCTGAAGGGTAGTTACAA	21	54.58	42.86	140	(TG)10
		R:TCAAAACATTCTTGCTGAAGT	21	55.18	33.33
N0087	Cr_Uni_028430	F:CATGCATGTACACAAAGTG	19	51.35	42.11	142	(TG)10
		R:ACTTCTCTTGTGTTTGCGATA	21	55.22	38.1
N0088	Cr_Uni_028447	F:GCTGTCCAGTGCAGACAT	18	55.45	55.56	166	(GCCT)8
		R:CACAGACACAGACACACACAC	21	55.8	52.38
N0089	Cr_Uni_028580	F:GTGTGTGTTTGTGTGAGAGAG	21	54.01	47.62	138	(GA)10
		R:CATTGCTGATGATTCATACCT	21	55.18	38.1
N0090	Cr_Uni_028695	F:CAGACTTGTCATGATGGTCA	20	55.28	45	134	(CT)10
		R:AAAGAGAAAGAATGGAAAAGC	21	54.63	33.33
N0091	Cr_Uni_028868	F:CAACCAGTCATTACTTCCAAA	21	55.32	38.1	146	(AC)10
		R:CTGTGTGTGCTTACGTCTATG	21	54.47	47.62
N0092	Cr_Uni_029270	F:CATTTGCCTTTGCCTTAG	18	54.51	44.44	144	(CT)10
		R:GCTCGCTCTCTATTGAACATA	21	54.98	42.86
N0093	Cr_Uni_029271	F:CATTTGCCTTTGCCTTAG	18	54.51	44.44	144	(CT)10
		R:GCTCGCTCTCTATTGAACATA	21	54.98	42.86
N0094	Cr_Uni_029790	F:ACACACACAGACATGGACAC	20	54.89	50	146	(AC)10
		R:TCCTCACAAATCTTCAAAATG	21	55.37	33.33
N0095	Cr_Uni_030318	F:GTTATCCCAGAATAAGCCATT	21	54.97	38.1	139	(TC)10
		R:CTGACGCAGATGGAGAGT	18	54.53	55.56
N0096	Cr_Uni_030824	F:TCACTATAGGCAAGAAGGCTA	21	54.61	42.86	151	(CA)10
		R:TTATGGATCCAATTTTGTGTG	21	55.94	33.33
N0097	Cr_Uni_030851	F:ACACAAGTACACACACATGGA	21	54.68	42.86	144	(CA)10
		R:TTCAGTCACAAGGAGTGAGTT	21	54.89	42.86
N0098	Cr_Uni_031324	F:GCATCACATACACACAGACAC	21	54.75	47.62	187	(AC)10
		R:TGTGGGTCAGAGAGAGATATG	21	55.21	47.62
N0099	Cr_Uni_031404	F:AAAGGGGTTGTGATATGATCT	21	55.11	38.1	140	(GT)10
		R:GTCCAGAAACAGAAACAGATG	21	54.83	42.86
N0100	Cr_Uni_031711	F:AGAGACTGAGAAAAGGAGCAG	21	55.58	47.62	149	(GT)10
		R:ACCTACCCCCTCTGTAGTACC	21	56.19	57.14
N0101	Cr_Uni_031725	F:GAATGCTCCATCTAACAGTTTT	22	55.24	36.36	152	(AC)10
		R:CAAAATCACATAAGGCAGAAG	21	55.16	38.1
N0102	Cr_Uni_031876	F:AAGCACTATGTTCAACAGGAA	21	55.05	38.1	152	(CA)10
		R:GAGGATGTTTGTTTGTTTGTG	21	55.64	38.1
N0103	Cr_Uni_032695	F:AACGACCAGATTTACGTTGTA	21	54.95	38.1	202	(GA)10
		R:GCACTAGAGTCATCTGCTTTT	21	54.01	42.86
N0104	Cr_Uni_032709	F:TAGAGGTTCATTGCATGATTT	21	54.91	33.33	145	(AC)10
		R:GGTTTCCTAATGGACAAGATT	21	54.84	38.1
N0105	Cr_Uni_032736	F:CACAGCTAGAGAGTGCCTAAA	21	55.14	47.62	170	(TC)10
		R:GACTTCAAAACCCTGTCTTTC	21	55.5	42.86
N0106	Cr_Uni_033197	F:CTCTGTCTCAAAGGCTAACAA	21	54.94	42.86	146	(CA)10
		R:CAGCCTTTTTAGAAATTTGGT	21	55.4	33.33
N0107	Cr_Uni_033279	F:TGCAAAATGTATAGATGGACA	21	54.24	33.33	153	(TC)10
		R:AAGCTTTGATCAGACACAGG	20	55.45	45
N0108	Cr_Uni_033777	F:AGGAAAGTGTGGTATGTGTGT	21	54.46	42.86	153	(TG)11
		R:CATCTCCAAACTTGTTCATTC	21	54.77	38.1
N0109	Cr_Uni_034130	F:GAGCAACACTAGGATCATCAC	21	54.76	47.62	149	(TCA)12
		R:TGCTTCTTGTTTCAATACACA	21	54.51	33.33
N0110	Cr_Uni_034336	F:AGCGTCCAGTAGGAACACT	19	54.84	52.63	159	(AC)10
		R:GTCTTGAGTGGATGGTGTTT	20	54.91	45
N0111	Cr_Uni_034698	F:TGAGACCCTCTCGCTGTA	18	55.24	55.56	127	(AG)10
		R:CGTTGTAAACATCCGTGTC	19	54.86	47.37
N0112	Cr_Uni_034705	F:ATGCTTTCGTCAGATAATTCA	21	55.07	33.33	152	(AC)10
		R:GGCTGTTTTAGAGCTCTTTCT	21	54.87	42.86
N0113	Cr_Uni_035092	F:AATGTTGACTTGTTTCACACC	21	55.04	38.1	165	(AG)10
		R:TGTGGTAATTTTGTGAAAACC	21	55.16	33.33
N0114	Cr_Uni_035094	F:GGTTCAGACATTCAGAAACAT	21	54.15	38.1	151	(AC)10
		R:ACATGTAAGCATGTGTGTGTG	21	55.37	42.86
N0115	Cr_Uni_035191	F:GTATAGGATCGGAGATTGGAA	21	55.75	42.86	154	(GT)10
		R:TAAACTCGCTCTCATTTTCAG	21	55.04	38.1
N0116	Cr_Uni_035464	F:CTAACATACGGGTCTTCCTGT	21	55.86	47.62	135	(GT)10
		R:ATCATGGAGGTGTCCTAGTG	20	54.87	50
N0117	Cr_Uni_035465	F:ATGAAGCTGCTCTGTGTAATC	21	54.7	42.86	172	(GT)10
		R:TCTATCACTCTTCCTTGCTTG	21	54.85	42.86
N0118	Cr_Uni_035906	F:GCTAGATTCCTACCCTCTTCA	21	55.31	47.62	148	(CA)10
		R:GACCACACTGATGTCATCTTC	21	55.37	47.62
N0119	Cr_Uni_035993	F:GCTGACATCAGTTCTAGTGGT	21	54.41	47.62	149	(AG)10
		R:CCGTTAATTTATGAGGAAACA	21	54.57	33.33
N0120	Cr_Uni_036141	F:CATCAAGAATGGGATGTATTC	21	54.49	38.1	172	(GA)10
		R:GCAACATCAAGAAAGATGATT	21	54.44	33.33
N0121	Cr_Uni_036459	F:GGCAATTTCTGCTCTACATAC	21	54.26	42.86	139	(AC)14
		R:CCAAAATGTGTTGGACACTTA	21	56.1	38.1
N0122	Cr_Uni_036564	F:AAATGAACCATTTTACTGCTG	21	54.61	33.33	150	(CT)10
		R:AGATGGCAAACATACACAAAC	21	55.17	38.1
N0123	Cr_Uni_036958	F:AACCTCATCTCACCTAACCTC	21	54.88	47.62	150	(TC)10
		R:GATTCATGTCTACGTTCGTTC	21	54.79	42.86
N0124	Cr_Uni_037080	F:AAGAATCTGGCTTTGCTAGAC	21	55.53	42.86	151	(AG)10
		R:TTGCTATTCCAAACATTCTGT	21	54.99	33.33
N0125	Cr_Uni_037164	F:CCTGCATGCATGTGTGTG	18	59.16	55.56	158	(GT)10
		R:ATTCTTGTGAAATGAAGAGCA	21	55.1	33.33
N0126	Cr_Uni_037637	F:GTAGGATGGACAGTGCTGAG	20	55.76	55	159	(TG)10
		R:TGACTACCTTCAGACTCTTGC	21	54.73	47.62
N0127	Cr_Uni_038616	F:GGCAGGTTCTTATTCTTACCT	21	54.39	42.86	161	(TG)10
		R:GCACACACTCTCACACACATA	21	55.5	47.62
N0128	Cr_Uni_038662	F:TTTAAACCTTGGCACTATTGA	21	55.18	33.33	149	(TG)10
		R:CAAAACCAGCATCAAACTTTA	21	55.64	33.33
N0129	Cr_Uni_038693	F:AATCATCCCCGTCTTATTCT	20	55.17	40	144	(AC)10
		R:GGAGAAAATGTTTGGAGAAAT	21	54.97	33.33
N0130	Cr_Uni_039218	F:CAGCATTCCATCAGACATAAT	21	55.18	38.1	161	(CA)17
		R:GAAAATGTGCTGTTCGTATTT	21	54.59	33.33
N0131	Cr_Uni_039270	F:ATAGACAAAGAGGGTGAGAGG	21	55.06	47.62	156	(CA)11
		R:AGTGTGTGTGTGTGTGTGTGT	21	55.53	47.62
N0132	Cr_Uni_039464	F:AGGTGTGTGGAGTGAGTGAG	20	56.05	55	180	(GA)10
		R:GCTGATTCGCTGCAACTG	18	59.23	55.56
N0133	Cr_Uni_039679	F:CTTTTCAGCAATAAAACGAGA	21	55.05	33.33	146	(GA)10
		R:GCATGATAACTACTGGTGCAG	21	55.96	47.62
N0134	Cr_Uni_039774	F:ATACATACATACACGCACACG	21	54.57	42.86	168	(AC)10
		R:ACTCGGTTCCTAATACAAAGC	21	55.26	42.86
N0135	Cr_Uni_040192	F:TACTGTACAACAACACCACGA	21	55.08	42.86	156	(AC)10
		R:ATGTTTATTCTTACCGGATGG	21	55.7	38.1
N0136	Cr_Uni_040225	F:TCACTCACTCAGTCACTCACTC	22	55.42	50	145	(AC)10
		R:ATGTTATGAAAGGATGGGACT	21	55.11	38.1
N0137	Cr_Uni_040495	F:AGTGCTCTACTTCAGGGTTTT	21	54.9	42.86	168	(CA)13
		R:CCTTTCAAAACTAAGCTGACA	21	54.96	38.1
N0138	Cr_Uni_040878	F:GTTTTGTTTACATGCAAGTCC	21	54.9	38.1	153	(GT)10
		R:TAAACTGGTGGCTTACTGAAC	21	54.66	42.86
N0139	Cr_Uni_042729	F:GCTTTTCAGTCCATTTGAATA	21	54.65	33.33	150	(TC)10
		R:GAAAATGTGGCCAAAGTATAA	21	54.56	33.33
N0140	Cr_Uni_043225	F:GCCTGTGTCTCTGTCTGTCT	20	55.33	55	150	(TC)10
		R:TTCTTCAGTTACCCAAACTCA	21	55.03	38.1
N0141	Cr_Uni_044451	F:CTCTGACTCTCTGTCTCTCTGAC	23	55.05	52.17	150	(CT)10
		R:TGGGAGGTAGATTGTAGTGAA	21	54.82	42.86
N0142	Cr_Uni_044679	F:ATATCGATACACGTTTGTTGC	21	55.3	38.1	146	(GA)10
		R:CATGAATCTGTCTGTCCTTGT	21	55.11	42.86
N0143	Cr_Uni_045021	F:AGCCAGTTTTTCTTGTGTAAA	21	54.41	33.33	154	(GA)10
		R:AAAGTGATTGACAACCTCTCA	21	54.83	38.1
N0144	Cr_Uni_046135	F:CTCGTTGACAGTGGTAGAAAG	21	55.13	47.62	152	(AC)10
		R:GAGTCTTGCGAGAAATTAGC	20	54.5	45
N0145	Cr_Uni_046155	F:GTATGCATTACACTCACAGCA	21	54.81	42.86	177	(TC)10
		R:GTGCAAAATGCTACACAAGAT	21	55.49	38.1
N0146	Cr_Uni_046563	F:TGCTCTTTTAATTCACTCTCG	21	55.04	38.1	150	(CA)14
		R:GAGGCAATTCAACAAAATAAG	21	54.28	33.33
N0147	Cr_Uni_046912	F:GTTTTTCCCATTCTGAAACTT	21	55.04	33.33	134	(AC)10
		R:TGTTATGTTGTCTGTCAGTGTG	22	54.6	40.91
N0148	Cr_Uni_047231	F:TACAAAAACTGTTTGCACTGA	21	54.6	33.33	152	(AG)10
		R:CATCACTAGCCCATGTAAAGA	21	55.44	42.86
N0149	Cr_Uni_047275	F:GGCACACACACACTTGTATTA	21	54.55	42.86	161	(CA)10
		R:AGCTTGATCATATTTTGTCCA	21	54.91	33.33
N0150	Cr_Uni_047444	F:TATCAACAGTTCCATTTTGCT	21	54.99	33.33	147	(GT)10
		R:GGAGGTGTGAAAAATTCTGTT	21	55.78	38.1
N0151	Cr_Uni_048157	F:GTCTGCATCTCTGAGTGTGTT	21	55.35	47.62	159	(TG)10
		R:CAGGACAACATGAGTTGAAGT	21	55.2	42.86
N0152	Cr_Uni_048291	F:GATTTGTCAACACCAACATTT	21	54.97	33.33	152	(CA)10
		R:GGCTAGTGGAATGTATCACTG	21	54.84	47.62
N0153	Cr_Uni_048419	F:TTGAATTGCATAAAGTTGACC	21	55.4	33.33	156	(AG)10
		R:AGCTGTTTGATGACAGTTTGT	21	54.94	38.1
N0154	Cr_Uni_049156	F:AGGATTCCAAGTAGACAGCTT	21	54.81	42.86	179	(GT)10
		R:CTACTCAACTACACACCACAGC	22	55.09	50
N0155	Cr_Uni_049874	F:GTACTCCATAGGTGCCAGTC	20	54.62	55	153	(CA)11
		R:GGTTACCTACCGTCTCATCTT	21	54.94	47.62
N0156	Cr_Uni_053050	F:CAATCCATAAGCCAGTTGATA	21	55.36	38.1	154	(CA)12
		R:AAGGAGGTATCATGAAGCTGT	21	55.49	42.86
N0157	Cr_Uni_053146	F:CCTTCTCTGTCTCTCTGTCCT	21	55.24	52.38	160	(CT)10
		R:CCTCTGCTGAATGTTACTCAC	21	55.04	47.62
N0158	Cr_Uni_059258	F:TTTTGGGTATGCAAATTGTAG	21	55.45	33.33	145	(AC)10
		R:TCCCTGTAAAAGAACACTTGA	21	55.03	38.1
N0159	Cr_Uni_061844	F:GATCCATGACTGCATATTTGT	21	55	38.1	148	(AC)10
		R:AGGCAACTCTTTAAAGCATAA	21	53.84	33.33
N0160	Cr_Uni_062412	F:TTTCTCTGTTTTTCAAGGCTA	21	54.62	33.33	149	(TG)10
		R:GTACTCTTGCCTGTCCATGT	20	55.13	50
N0161	Cr_Uni_062908	F:GGGGAAAGATTAAGAACACAC	21	55.31	42.86	154	(AC)10
		R:TCTTAGAACGAACTCTTCTGG	21	54.01	42.86
N0162	Cr_Uni_063039	F:CCCTATCCACATCATTTTGTA	21	55.05	38.1	155	(GT)10
		R:TTAAAACAAAACACACACACG	21	54.82	33.33
N0163	Cr_Uni_064288	F:CGAGGAGCCATTTAGTTCTAT	21	55.35	42.86	158	(GA)10
		R:TTTACACGAAGCACAATATCA	21	54.5	33.33
N0164	Cr_Uni_066726	F:ACACACACACATACACACACAC	22	54.99	45.45	159	(AC)12
		R:TAACAACTGGAAAGAAAATGC	21	54.73	33.33
N0165	Cr_Uni_066829	F:TAGCCAAATAATTCTGGTCAC	21	54.52	38.1	154	(TC)10
		R:AGCCTTCAAATTCTCTTCAGT	21	54.94	38.1
N0166	Cr_Uni_066986	F:CAAGGGATCTTGAATTTGTTT	21	55.87	33.33	149	(TG)10
		R:CCCACAAGGATAATAACATCA	21	55.05	38.1
N0167	Cr_Uni_067336	F:TATGTGTGTTTGGTGCCTGTA	21	57.55	42.86	151	(TG)10
		R:CGAATCCTTTCGTGATATTAG	21	54.24	38.1
N0168	Cr_Uni_067549	F:ATGTGGGATCAAGTACACAAG	21	55	42.86	192	(TG)10
		R:CATCACATTGTCAACATCAAA	21	55.31	33.33
N0169	Cr_Uni_067554	F:ATGAATGGTTGTAAATGGTTG	21	54.96	33.33	160	(CA)10
		R:CAGTAGAAAGTGGGTGACTTG	21	54.97	47.62
N0170	Cr_Uni_067702	F:AGTCAATACCCAAGAAGGTGT	21	55.25	42.86	145	(CA)10
		R:AATTCAAGTAGTCCCAAGGAG	21	55.07	42.86
N0171	Cr_Uni_067824	F:CACACGTGTTCACTTGTACC	20	54.85	50	145	(CA)10
		R:GAGTGCACAAATGTGAATGT	20	54.35	40
N0172	Cr_Uni_068037	F:GGTGTGTGATATCATGGTCTT	21	54.72	42.86	139	(AG)10
		R:TGAAAGGCTTCAAACAGATAG	21	54.88	38.1
N0173	Cr_Uni_068142	F:TGGATGGTAATGTTGAAAAAC	21	55.08	33.33	159	(CA)10
		R:TTGTCATGGTGGGAGCTA	18	55.87	50
N0174	Cr_Uni_068626	F:TGTCTGTCTCTGTCTCTCTGTC	22	54.55	50	145	(TC)10
		R:GCTATCAGGTACTCCATTGTG	21	54.84	47.62
N0175	Cr_Uni_069171	F:CTCTCTCCGTCCGTCTCT	18	55.32	61.11	132	(TC)10
		R:CTTCTCTTGTGTGTGGAAGAC	21	54.89	47.62
N0176	Cr_Uni_069398	F:CATGTGTTTGTCTACCTACGG	21	55.72	47.62	147	(TG)10
		R:TACACACGCGCACACACA	18	60.56	55.56
N0177	Cr_Uni_069436	F:GAAAACCAGGAGAACTGAAAT	21	55.03	38.1	126	(TG)10
		R:ACACACAGACATACATGCTCA	21	54.95	42.86
N0178	Cr_Uni_069655	F:AGAAAGCTGTGTGATAACCAA	21	55.05	38.1	159	(AC)10
		R:TCTGAGACAGGAAGATGTGAT	21	54.71	42.86
N0179	Cr_Uni_069843	F:TCCTACACCTTTTTCTGTTCA	21	55.03	38.1	153	(GAT)10
		R:ACAGCATAGCCACTTCTATGA	21	55.17	42.86
N0180	Cr_Uni_070404	F:GACACCATGGACATTAGCTT	20	55.06	45	156	(GT)10
		R:TGTGTGCACATACAAACATCT	21	54.97	38.1
N0181	Cr_Uni_070445	F:TTGTTGTGGTTAGATGCTCTT	21	55.05	38.1	151	(TG)10
		R:AGACACACAGACACAGACACA	21	54.86	47.62
N0182	Cr_Uni_071222	F:GTATCAAGCTCTGTGTGCATC	21	55.93	47.62	161	(TG)10
		R:TTCACACAAACACACACACAT	21	55.7	38.1
N0183	Cr_Uni_071806	F:CACTCACCCTCCAAAAACTAT	21	55.83	42.86	136	(GT)10
		R:CCCCACCCCCACACAGAA	18	65.29	66.67
N0184	Cr_Uni_073123	F:ATCCAACACTTCTTTCATCCT	21	55.3	38.1	171	(AC)10
		R:GAGAAGGATTTCAAATTATGGT	22	54.17	31.82
N0185	Cr_Uni_075964	F:AGGACTGGAGAGCGTCAC	18	56.21	61.11	150	(CT)10
		R:GCACAGCACACTACACCTG	19	56.18	57.89
N0186	Cr_Uni_076046	F:GTTTGTCTGTGCTTTTGAAAC	21	55.09	38.1	148	(TC)10
		R:GCAAATATGCAGTCCCACTAT	21	56.76	42.86
N0187	Cr_Uni_077494	F:CCGTTATTCTTCAAGTCTGTG	21	55.07	42.86	149	(CT)10
		R:GCTTTGTCACTCATTCATTTT	21	54.53	33.33
N0188	Cr_Uni_077580	F:ATTCACACCGTAACTGTCTTG	21	55.25	42.86	159	(AG)10
		R:GCGAGCTATACCTTACTTTCC	21	55.11	47.62
N0189	Cr_Uni_077876	F:TTCCACTGAGAGATTAATGTGA	22	54.96	36.36	156	(GT)10
		R:AAACAAAAACAAAACGAACC	20	54.47	30
N0190	Cr_Uni_078061	F:ACGTCAATCCTAGCAACATAA	21	55.02	38.1	154	(CA)10
		R:GGCGCTTACATACTTACACAC	21	55.13	47.62
N0191	Cr_Uni_078208	F:CCCTCACTCAATACTTCACAT	21	54.2	42.86	146	(AC)10
		R:TATGGGTTTTCAAGTGTGAGA	21	55.74	38.1
N0192	Cr_Uni_079145	F:ATTGGCACAGACTTATGTTTC	21	54.4	38.1	158	(CA)10
		R:CATCTCTACATGCTGTGTGTG	21	55.15	47.62
N0193	Cr_Uni_079579	F:GCATTGATTTAGATCCGTGTA	21	55.35	38.1	148	(GT)10
		R:ATGCAAATACAACACACACAC	21	54.36	38.1
N0194	Cr_Uni_104182	F:GACCTTGGCCCAGCACAG	18	62.89	66.67	132	(GA)10
		R:TTTGATTTGCTCAGTCTAGGA	21	55.28	38.1
N0195	Cr_Uni_120653	F:TTACCTGATGTGAATCTGCTC	21	55.38	42.86	135	(AC)10
		R:AGCACCAAAGCAAACATAGTA	21	55.26	38.1
N0196	Cr_Uni_120654	F:TTACCTGATGTGAATCTGCTC	21	55.38	42.86	135	(AC)10
		R:AGCACCAAAGCAAACATAGTA	21	55.26	38.1
N0197	Cr_Uni_121732	F:ACGCACACATGTACACTACC	20	54.35	50	130	(AC)10
		R:GGATGAAGCTGAACAGAAAG	20	55.07	45
N0198	Cr_Uni_121733	F:ACGCACACATGTACACTACC	20	54.35	50	130	(AC)10
		R:GGATGAAGCTGAACAGAAAG	20	55.07	45
N0199	Cr_Uni_128272	F:AATGTGTGTGAATACCAGGAA	21	55.43	38.1	157	(TGA)11
		R:CAAACAATTATCCTCCATCAG	21	54.76	38.1
N0200	Cr_Uni_128273	F:ACACATTCACACACTCACTCA	21	54.79	42.86	138	(CA)12
		R:TTTCCATTAAATCCACAACTG	21	55.25	33.33
N0201	Cr_Uni_134401	F:CACAGAAACACAAACACACAC	21	54.92	42.86	136	(AC)10
		R:CATCATATGGGCTCAGTAATC	21	54.7	42.86
N0202	Cr_Uni_134402	F:CACAGAAACACAAACACACAC	21	54.92	42.86	136	(AC)10
		R:CATCATATGGGCTCAGTAATC	21	54.7	42.86
N0203	Cr_Uni_135539	F:CAAACACTTACACACACATGC	21	55.06	42.86	151	(AC)10
		R:CAAATTAATTCTGACCAGCAG	21	55.16	38.1
N0204	Cr_Uni_136450	F:TGTACAAGTGAACATGCAGAA	21	55.3	38.1	155	(AC)10
		R:CATGAAAACTGTTGCCTATCT	21	54.58	38.1
N0205	Cr_Uni_136451	F:TGTACAAGTGAACATGCAGAA	21	55.3	38.1	155	(AC)10
		R:CATGAAAACTGTTGCCTATCT	21	54.58	38.1
N0206	Cr_Uni_141197	F:GAGTCTTGCGAGAAATTAGC	20	54.5	45	152	(GT)10
		R:CTCGTTGACAGTGGTAGAAAG	21	55.13	47.62
N0207	Cr_Uni_141278	F:TGTATTTTAGGGGGAACATTT	21	55.29	33.33	154	(GT)10
		R:TTGAGGATACATGCAGACTTT	21	54.97	38.1
N0208	Cr_Uni_141465	F:ACTATGTGTTCATCCGTGAGT	21	54.54	42.86	132	(GA)10
		R:GTGTGCATTTGTGTGATGTT	20	55.21	40
N0209	Cr_Uni_141466	F:ACTATGTGTTCATCCGTGAGT	21	54.54	42.86	132	(GA)10
		R:GTGTGCATTTGTGTGATGTT	20	55.21	40
N0210	Cr_Uni_143420	F:GCATTGATTTAGATCCGTGTA	21	55.35	38.1	148	(GT)10
		R:ATGCAAATACAACACACACAC	21	54.36	38.1
N0211	Cr_Uni_144224	F:GCTAGCACTGCCTAATAATTG	21	54.66	42.86	149	(TG)10
		R:TCAGTAGAAACCACAGATACCA	22	54.91	40.91
N0212	Cr_Uni_144413	F:CGTTTGAACTGTACAGGCTAT	21	54.7	42.86	151	(GT)10
		R:CGTGCACATACACAAACATAC	21	55.03	42.86
N0213	Cr_Uni_144666	F:GTAGATTGCTTTTCTGCTCAA	21	55.02	38.1	146	(AG)10
		R:GTACAAACAGTCTCAGGGTCA	21	55.2	47.62
N0214	Cr_Uni_144706	F:GATTAAAATTCCCTCCTTTCA	21	55.07	33.33	135	(TG)10
		R:CATAAACAGGCATGTAAGCAT	21	55.47	38.1
N0215	Cr_Uni_147042	F:ATCTGAAGATTCAGTTGCTCA	21	55.08	38.1	139	(CA)10
		R:AGGAGTCCAGAGTATCCAGAG	21	55.04	52.38
N0216	Cr_Uni_147443	F:CTGTAAATTGTGCATTCCAGT	21	55.34	38.1	156	(GT)10
		R:TCCTACTATTCACCCAAATCA	21	54.76	38.1
N0217	Cr_Uni_147748	F:CCACTGTATTTCTCAGCAACT	21	54.63	42.86	154	(AC)10
		R:CTACCGAGGTGCTTCATTC	19	55.83	52.63
N0218	Cr_Uni_149437	F:TAGAAAATGCACGAAAGTGTT	21	55.23	33.33	156	(AC)10
		R:AGTCTTCACACATGTCCAATG	21	55.96	42.86
N0219	Cr_Uni_149438	F:TAGAAAATGCACGAAAGTGTT	21	55.23	33.33	155	(AC)10
		R:AGTCTTCACACATGTCCAATG	21	55.96	42.86
N0220	Cr_Uni_154594	F:ACACAAACACACAAGTACACG	21	54.53	42.86	152	(AC)10
		R:TTTCAGCAGGTGTTTACAGTT	21	55.14	38.1
N0221	Cr_Uni_155581	F:ACAGGGAGCACAAGTGTAATA	21	54.93	42.86	154	(TG)10
		R:AGACACCAACATAAGCTCTCA	21	55.04	42.86
N0222	Cr_Uni_155722	F:CTGTGTTTTGGAGTGATTTGT	21	55.22	38.1	162	(GA)10
		R:ACTTGGCTTCCAGATTTTATT	21	54.78	33.33
N0223	Cr_Uni_155752	F:GCTGTCATTCTCTTCATCAGT	21	54.45	42.86	147	(AC)10
		R:AATGTGTGTGTGTTGTGTTTG	21	55.24	38.1
N0224	Cr_Uni_160125	F:CACTTGCATGATGTGATGAT	20	55.23	40	144	(CTG)8
		R:TCAGTGTCCATAGCAACTTCT	21	55.04	42.86
N0225	Cr_Uni_161920	F:CAAACATGCAGATTAACAACA	21	54.81	33.33	123	(AC)10
		R:CAACCTTCCTTTATGCAGAT	20	54.48	40
N0226	Cr_Uni_162672	F:GTATGTGCGAGTGCTAATGTT	21	55.53	42.86	143	(TG)10
		R:AGGCCAGAAGTGCAGTATTA	20	55.16	45
N0227	Cr_Uni_163018	F:AGAAAGCTGTGTGATAACCAA	21	55.05	38.1	159	(AC)10
		R:TCTGAGACAGGAAGATGTGAT	21	54.71	42.86
N0228	Cr_Uni_163019	F:AGAAAGCTGTGTGATAACCAA	21	55.05	38.1	159	(AC)10
		R:TCTGAGACAGGAAGATGTGAT	21	54.71	42.86
N0229	Cr_Uni_163361	F:TCACCATCTGATACACACACA	21	55.72	42.86	151	(AC)10
		R:AGACAGAGACAGACAGACAGG	21	54.4	52.38
N0230	Cr_Uni_163362	F:TCACCATCTGATACACACACA	21	55.72	42.86	151	(AC)10
		R:AGACAGAGACAGACAGACAGG	21	54.4	52.38
N0231	Cr_Uni_164638	F:AGAGAACAGCATGTCACAAGT	21	54.92	42.86	141	(AG)10
		R:CAGTCAACAGAATAGGCAATC	21	54.97	42.86
N0232	Cr_Uni_171371	F:CAAGGGATCTTGAATTTGTTT	21	55.87	33.33	149	(TG)10
		R:CCCACAAGGATAATAACATCA	21	55.05	38.1
N0233	Cr_Uni_171372	F:CAAGGGATCTTGAATTTGTTT	21	55.87	33.33	149	(TG)10
		R:CCCACAAGGATAATAACATCA	21	55.05	38.1
N0234	Cr_Uni_171822	F:AGGATAGTTGCATGTCTGTGT	21	54.72	42.86	156	(TG)10
		R:CGTTCAATCCAAACAACTTTA	21	55.49	33.33
N0235	Cr_Uni_173878	F:AATGTGAGTGAGTGAGAAAGG	21	54.39	42.86	153	(GT)10
		R:CTAAGGAGAATCCCATTCATT	21	54.93	38.1
N0236	Cr_Uni_175441	F:CTGAAGAAGTGAAGCGTACTG	21	55.46	47.62	150	(CT)10
		R:CGATCAGCTGACTGGAAT	18	54.47	50
N0237	Cr_Uni_175444	F:CTGAAGAAGTGAAGCGTACTG	21	55.46	47.62	150	(CT)10
		R:CGATCAGCTGACTGGAAT	18	54.47	50
N0238	Cr_Uni_175502	F:AGACATTCTCACCGTTTTGTA	21	54.89	38.1	128	(GA)10
		R:ACTGGTGTGTTCCACAGTATC	21	54.88	47.62
N0239	Cr_Uni_179443	F:CAATTCTTCTTGAACCATCAG	21	54.95	38.1	125	(AG)10
		R:CATTCCAATCTTCTTCATCAC	21	54.68	38.1
N0240	Cr_Uni_181730	F:GATATGCATACACACACATGC	21	54.84	42.86	128	(AC)10
		R:TTGTCCTCTTCCTAGATCCTC	21	55.1	47.62
N0241	Cr_Uni_184629	F:AGTATTTCATTCCCAACCTGT	21	55.18	38.1	161	(GT)10
		R:CATTTTCAAATGTCCATCACT	21	55.06	33.33
N0242	Cr_Uni_195681	F:GCTGTCTGAAATGATACCAAG	21	54.97	42.86	155	(CT)10
		R:ATAGAAACACAAAGCAAAGCA	21	55.39	33.33
N0243	Cr_Uni_197442	F:TAGGCACACATACAAACACAC	21	54.55	42.86	154	(CA)10
		R:TTATCTTCCTGCACTCAAAAA	21	55.29	33.33
N0244	Cr_Uni_197518	F:GCACATATGCAATTAAGTGTG	21	54.35	38.1	159	(CA)10
		R:GCATGCTTGTATGAAAGAAAT	21	54.67	33.33
N0245	Cr_Uni_197887	F:GGAGGTCAGTATGTGTGTGTT	21	54.88	47.62	161	(GT)10
		R:AGGTCACAACTCCTTGTCTG	20	55.18	50
N0246	Cr_Uni_199637	F:CTCTCTCTGTCAGGGTCTTTC	21	55.67	52.38	154	(TG)10
		R:CACACAGTGTTCCAGTATTCA	21	54.49	42.86
N0247	Cr_Uni_207836	F:GCAATGGTGCTAAAGTTAGAG	21	54.52	42.86	150	(TA)10
		R:GCATGTTAAACCATTACCAAA	21	55.28	33.33
N0248	Cr_Uni_000326	F:GTATTTGCGTGGAGTATGTGT	21	55.21	42.86	143	(GT)11
		R:ACAAACTAAGGGCAGAGTCA	20	55.02	45
N0249	Cr_Uni_000740	F:TGCCTATCTGTCTGTCTGACT	21	55.02	47.62	158	(TG)11
		R:ATCAGAGCAGTTTGATGACC	20	55.18	45
N0250	Cr_Uni_001453	F:CATTGCTTTTCTAATGTGAGG	21	55.16	38.1	172	(CA)11
		R:AACTTGCCTAATGTGAACAGA	21	55.05	38.1
N0251	Cr_Uni_001551	F:CCATTCCTCTCTCTGTGTATG	21	54.79	47.62	136	(GT)11
		R:TGTTTAACAGATTTCCATGCT	21	54.99	33.33
N0252	Cr_Uni_001627	F:ATGCAATAAGTGTGACTCAGC	21	55.49	42.86	149	(TG)11
		R:AAACCTGTACATACATGCGTA	21	53.38	38.1
N0253	Cr_Uni_001629	F:ATGAATGTCCATTTTGCTAGA	21	54.91	33.33	198	(TC)11
		R:TTACGCACTCCACTATAAAGC	21	54.96	42.86
N0254	Cr_Uni_002304	F:GCAAATTCTGTGTGTAAAGGA	21	55.47	38.1	137	(AC)11
		R:AAGATGGCAAAGATTAAGGAC	21	55.15	38.1
N0255	Cr_Uni_003865	F:ATTTCTTGGCCTTATCTGACT	21	54.76	38.1	137	(TC)24
		R:GAAGTTGGGAGTAGGTTTGAG	21	55.55	47.62
N0256	Cr_Uni_004249	F:CGTTGTGAAGATCAAGAATGT	21	55.3	38.1	161	(TCT)24
		R:AAGGGAGAGTCTAAGGAGTTG	21	54.38	47.62
N0257	Cr_Uni_004315	F:CAGAGAAATCTGAAGTCATGG	21	54.92	42.86	155	(GT)11
		R:CTTTCACCCTGAATGTAATTG	21	54.84	38.1
N0258	Cr_Uni_004530	F:TCACCATGACAACAACAGTAA	21	54.95	38.1	142	(AC)11
		R:ATTGAAATGTGTCTTGTGTCC	21	54.95	38.1
N0259	Cr_Uni_004531	F:ATTGAAATGTGTCTTGTGTCC	21	54.95	38.1	142	(GT)11
		R:TCACCATGACAACAACAGTAA	21	54.95	38.1
N0260	Cr_Uni_004532	F:TGATATGTGTTGTGTGCTCAT	21	54.88	38.1	153	(GT)11
		R:CAGCAGTCGTTTAATGCTAAT	21	54.96	38.1
N0261	Cr_Uni_004838	F:ACACACGCACACACATACAT	20	55.66	45	157	(CA)11
		R:GCACTTTCTGACGAGATAAGA	21	54.84	42.86
N0262	Cr_Uni_004870	F:ACACACACACACACACACAC	20	54	50	150	(CA)10
		R:TGGAGACATAGTTCACTCCAA	21	55.74	42.86
N0263	Cr_Uni_005313	F:TTCTTTCACACACACACACAC	21	55.37	42.86	169	(CA)15
		R:GAACAACAATGCTTTTCAATC	21	54.94	33.33
N0264	Cr_Uni_005315	F:ATGCTTTGTGAAGACTACTGT	21	51.63	38.1	150	(CA)32
		R:AGCATATCTTTGGTGCTGTAA	21	55.18	38.1
N0265	Cr_Uni_005359	F:GTCCGTTAAATGTATGAGTCG	21	54.86	42.86	147	(TG)11
		R:TGCACTTTCTCTCCTGAATAA	21	55.28	38.1
N0266	Cr_Uni_006123	F:AGAGGAGACAGCTCCTACATT	21	54.79	47.62	131	(TG)11
		R:CCTCTCTTACCACCTGTCTTT	21	55.14	47.62
N0267	Cr_Uni_008087	F:GTCTGTCTGTCTGTCTGTCTG	21	53.06	52.38	123	(TC)14
		R:TGTCTTAATGGAAATGGTGTT	21	54.67	33.33
N0268	Cr_Uni_008558	F:TTAAGTCCATGGGTGTGTACT	21	54.59	42.86	153	(GT)11
		R:TACACCTAGACCTCAATCTGC	21	54.54	47.62
N0269	Cr_Uni_009229	F:CTCTCTGGTCTGGAATTTCTT	21	55.18	42.86	165	(CA)11
		R:TAATACCACACCTCTGTGCTC	21	55.34	47.62
N0270	Cr_Uni_009445	F:CGAAAGTCGTGCAGACTAATA	21	55.83	42.86	148	(TG)11
		R:ATCCAGTGGAAAATGTGTCTA	21	54.64	38.1
N0271	Cr_Uni_009555	F:GGAGGTACCTGATATGGAATC	21	55.02	47.62	144	(AC)11
		R:GTGTCAGTGTGTGTGTTTGAG	21	54.89	47.62
N0272	Cr_Uni_010302	F:AAGCGGTGTAGAACTTTCTCT	21	55.05	42.86	158	(CA)32
		R:AATGGGCAGAATGTAAAGAAT	21	55.43	33.33
N0273	Cr_Uni_010455	F:TACAAAAAGCTACCAGCAGTC	21	54.98	42.86	174	(CA)26
		R:CCCAAGTCTTTGTGCATATC	20	55.67	45
N0274	Cr_Uni_010704	F:GTTTAGCTCGACATCTCTGG	20	55.11	50	180	(CA)21
		R:TAAAAATGTTTCAGTGCGTGT	21	55.99	33.33
N0275	Cr_Uni_011180	F:GGACCTACACATATTCAAAGC	21	53.93	42.86	148	(AC)11
		R:GAGAGTGTATGTGCCTAGGTG	21	54.9	52.38
N0276	Cr_Uni_011523	F:CCACAGTATCCAACCATATTC	21	54.45	42.86	155	(CA)18
		R:TACATGTTAGTGTGCGAATGA	21	55.26	38.1
N0277	Cr_Uni_011560	F:CACCCAAAGAGTTATTTTGAA	21	54.59	33.33	152	(CA)11
		R:CCAATTCTAAATCCTCAACAG	21	54.09	38.1
N0278	Cr_Uni_011606	F:AGACAGTCGATCTCTCCATCT	21	55.45	47.62	137	(AC)11
		R:CGGGTCAGAACTTTCTTTTAC	21	55.7	42.86
N0279	Cr_Uni_012124	F:ACCAGTGGAATTACATGTCTG	21	55	42.86	150	(TG)12
		R:TCTCTCTCTCTCTCTCTCTCTCT	23	52.68	47.83
N0280	Cr_Uni_012137	F:CTTCAGACCATTTATTTCAGC	21	54.24	38.1	152	(TG)21
		R:GCATTCACACACAGTCATAAA	21	54.6	38.1
N0281	Cr_Uni_012164	F:TGCACAGATAGACACAAACAC	21	54.66	42.86	150	(CA)11
		R:AGACCATCATTACACACAAGC	21	55.16	42.86
N0282	Cr_Uni_012520	F:TATTGTCAATTGCTGTCAAGA	21	54.42	33.33	158	(TG)11
		R:CCAGTTGTAGTTGTGGATCAT	21	55	42.86
N0283	Cr_Uni_012551	F:TGTTCATTTGCTGTGGTCT	19	54.98	42.11	152	(TG)32
		R:TATGCAGAGGCATAAACTCTC	21	54.82	42.86
N0284	Cr_Uni_013208	F:GCGTGTAACTGTGATCTGAAT	21	55.32	42.86	154	(TG)15
		R:TTGCCTGATATCTGTATTGCT	21	55.1	38.1
N0285	Cr_Uni_013226	F:TGCTGTCAATCTGTACCAATA	21	54.29	38.1	142	(TG)29
		R:TCAATTATCAGGGTTTCAAGA	21	54.89	33.33
N0286	Cr_Uni_013228	F:GTGTGTGTGTGTGTGTGTGTA	21	54.3	47.62	151	(GT)15
		R:TAAGTACAGCAAGAAGGTTGC	21	54.98	42.86
N0287	Cr_Uni_013552	F:GTGTGTTTCTCAGTGTGTGTG	21	54.89	47.62	138	(TG)15
		R:CACGAAGACACTCATCTCTCT	21	54.52	47.62
N0288	Cr_Uni_013798	F:TCTCCTCTCTCTCACACACAT	21	54.77	47.62	176	(CA)11
		R:TTGCTTTTGTTTGCTTTAGAC	21	55.12	33.33
N0289	Cr_Uni_013868	F:CAGGAAATTAACACCTTCCTT	21	55.09	38.1	164	(CA)27
		R:ACAATGCAGTCTGGAACTCTA	21	55.04	42.86
N0290	Cr_Uni_013884	F:ATTGTTTGTGTGTGTGTGTGT	21	54.58	38.1	148	(GA)14
		R:ATTTTCAACCTACTGCAATCA	21	54.99	33.33
N0291	Cr_Uni_014005	F:CTGTTTGTGGGATCTTTTGT	20	55.12	40	149	(TG)11
		R:CTTATGAACAAAGAGCTGGAA	21	54.88	38.1
N0292	Cr_Uni_014103	F:GGAGGGTATGACAGAAAAAGT	21	54.9	42.86	155	(TG)31
		R:ACCACTACCATAGCAAGCAA	20	55.95	45
N0293	Cr_Uni_014201	F:GCGAGTTGGCTTAAAGTAATA	21	54.27	38.1	165	(GA)11
		R:TCTGTAATGTCCGTCTGTCC	20	56.03	50
N0294	Cr_Uni_015348	F:ACCACAGCATAGAAGAGAACA	21	55.04	42.86	144	(TC)10
		R:GAGTGTGTGTATGCGTTTGTA	21	54.73	42.86
N0295	Cr_Uni_015388	F:CAGTTCAATGTCGTTTGATTT	21	55.31	33.33	152	(CT)11
		R:CATTACATTCCTCATGCTTTC	21	54.91	38.1
N0296	Cr_Uni_016103	F:CTCGCAATAAAACATCAAAA	20	54.14	30	146	(CA)43
		R:ATACTTGAAGGTGTGTGCAAG	21	55.42	42.86
N0297	Cr_Uni_016222	F:TGGTCTGTGTAAGTGTGTGTG	21	55.42	47.62	155	(TGTC)13
		R:CACAGGACGGTAGAGTTACTG	21	55	52.38
N0298	Cr_Uni_016940	F:GTGCTTGCTCATACACACATA	21	54.81	42.86	139	(CA)11
		R:GAAGGGAATAGGGAATGAGTA	21	54.93	42.86
N0299	Cr_Uni_017249	F:CACTGTTATGACTGTGTGTGC	21	55.05	47.62	195	(CA)11
		R:TCCTTCACTGAAACAACACTT	21	54.92	38.1
N0300	Cr_Uni_020897	F:TGTCTCTATGTGTTTGTGTCAA	22	54.23	36.36	214	(TG)11
		R:CACGATACAGTCTTAGCCATT	21	54.61	42.86
N0301	Cr_Uni_021615	F:GGCAGAGAGAGGCTAACTACT	21	54.72	52.38	136	(CA)11
		R:ACGCATTGAATTTGTCTCAT	20	55.66	35
N0302	Cr_Uni_022015	F:TTCACCTAATGGGTGTTAGAA	21	54.84	38.1	149	(GT)11
		R:TGGATGTACACACATATGCAA	21	55.84	38.1
N0303	Cr_Uni_022448	F:GACATGCAGTAATTAGAAACCA	22	54.62	36.36	158	(AG)11
		R:GACATGCAGGCACTTATACAT	21	55.29	42.86
N0304	Cr_Uni_022449	F:GTAACACTGGCACTGTGAGA	20	54.61	50	159	(CT)11
		R:AGTAATTAGAAACCATTTTGCAG	23	54.71	30.43
N0305	Cr_Uni_022450	F:AGTAATTAGAAACCATTTTGCAG	23	54.71	30.43	159	(AG)11
		R:GTAACACTGGCACTGTGAGA	20	54.61	50
N0306	Cr_Uni_022519	F:TGAAAGGGTATCACAAAAAGA	21	54.97	33.33	150	(CA)11
		R:ATTGGACTTTGACCTAGTGGT	21	55.25	42.86
N0307	Cr_Uni_022562	F:TTTTTATTCCAGGTGGGTACT	21	55.36	38.1	136	(CT)11
		R:ACCTTGTACATAGCCACAGAA	21	54.93	42.86
N0308	Cr_Uni_022783	F:TATCTCTGACTCATCCGTTGT	21	54.78	42.86	150	(TGC)8
		R:CAGCAGCAGCAACAGCAG	18	60.67	61.11
N0309	Cr_Uni_022933	F:ACACAACACACACACAAACAC	21	55.12	42.86	154	(AC)11
		R:TATCCTGTTTTCAGCTCTCTG	21	54.85	42.86
N0310	Cr_Uni_023073	F:GGGTGTTGTTGTTGTTGTTA	20	54.33	40	152	(TTG)13
		R:GCTTTACCGACTAAAGTAGCC	21	55.19	47.62
N0311	Cr_Uni_023074	F:AAACTTTGAGGGAGAGTTCTG	21	55.26	42.86	142	(GT)11
		R:CACCAATTTATTGGCATTATC	21	54.75	33.33
N0312	Cr_Uni_023103	F:ATGCTCAAACGATCTGTGATA	21	55.85	38.1	150	(TG)11
		R:TTAATCAGACTGCCTGTTAGC	21	54.9	42.86
N0313	Cr_Uni_023691	F:ATGAGGTCGGACGAGAAC	18	55.93	55.56	159	(AGG)7
		R:GATGGCCTTCTCCCAGTC	18	58.06	61.11
N0314	Cr_Uni_023872	F:CATACACACACACACACACAA	21	54.46	42.86	128	(AC)28
		R:TTATTCTTTTCATGCATCAGC	21	55.64	33.33
N0315	Cr_Uni_024166	F:AAACAGATATGCCTGGATGTA	21	54.78	38.1	145	(AC)15
		R:TCCTTATGTGTGTGCATTGTA	21	55.09	38.1
N0316	Cr_Uni_024339	F:GTGTGTGTGTGTGCGTGT	18	55.39	55.56	150	(GT)10
		R:TTTTAGTGTTGAACTGGTGGT	21	54.81	38.1
N0317	Cr_Uni_024401	F:TTTCTCTTTCTTGGGTTTCTT	21	54.94	33.33	159	(TCC)7
		R:AAGGAACATGGAGATGAAGAT	21	55.22	38.1
N0318	Cr_Uni_024422	F:CGTCTACATCATAGGCATCAT	21	55.22	42.86	148	(TCA)7
		R:GCGATAATGATAATGTTGGTT	21	54.34	33.33
N0319	Cr_Uni_024465	F:GATATCACAGAGGCACAGAGA	21	55.38	47.62	124	(GT)17
		R:CTGTTGCCTCCATAAAGAAA	20	55.55	40
N0320	Cr_Uni_024659	F:GCATGCATACACACACTTATG	21	55.12	42.86	166	(CA)16
		R:GTGTTTTGTTCTGTGTGTGC	20	54.98	45
N0321	Cr_Uni_024806	F:AGCCGCTGTACCATACTATAA	21	54.38	42.86	152	(AC)11
		R:GCGTGTGTATGTATGTGTGTT	21	54.4	42.86
N0322	Cr_Uni_024889	F:ATATTCTCATCATGCGTGTTC	21	55.17	38.1	158	(AC)11
		R:CCCTCAGTAAAACCTTCAAGT	21	55.15	42.86
N0323	Cr_Uni_024913	F:CTTCACGCTTTGTGAATACAT	21	55.51	38.1	142	(TG)11
		R:TCTCTCTCAAACACACACACA	21	55.15	42.86
N0324	Cr_Uni_025183	F:AAAGGAGCACAACTCATTGTA	21	55.05	38.1	145	(CT)11
		R:GAAATGTGAACTAGAGGCTCA	21	54.67	42.86
N0325	Cr_Uni_025595	F:ATTTCTCTCTCTCCACACACA	21	54.8	42.86	153	(CA)18
		R:ATCATACATGTTTGCACCACT	21	55.46	38.1
N0326	Cr_Uni_025950	F:GACTTTACTAGCAGCCATTCA	21	54.9	42.86	176	(TG)11
		R:TACATAGATACGCACACAAGC	21	54.09	42.86
N0327	Cr_Uni_025951	F:AAAAACTTTGTGACAGAACGA	21	55.1	33.33	159	(CT)11
		R:AGTCAGAAAGGCTTGGTTATT	21	54.84	38.1
N0328	Cr_Uni_026007	F:TACATCTTTCAGCAGCTTTTC	21	55.02	38.1	148	(TC)11
		R:AATTCCCTATTTGTGTGTGTG	21	55.02	38.1
N0329	Cr_Uni_026160	F:GATGATTTGTGTGTGCCTTAT	21	55.09	38.1	159	(CT)11
		R:TGCAGAAATTTACTCCAAATG	21	55.57	33.33
N0330	Cr_Uni_026308	F:AAGTGTCCACATAATCACCAC	21	54.81	42.86	148	(GT)11
		R:CCTTGTTCTACACACACACAA	21	54.59	42.86
N0331	Cr_Uni_026480	F:TGTTGTTGTATGATGACCAAA	21	54.88	33.33	154	(CA)11
		R:TATGATGTGATTACCCAGCA	20	54.9	40
N0332	Cr_Uni_026721	F:GCAAGAGATGTTCAAAGAAAA	21	54.83	33.33	166	(ATC)15
		R:TAGACACATGTCAGGGATGAT	21	55.34	42.86
N0333	Cr_Uni_026722	F:CACTGAAGACAATGGTGATG	20	54.82	45	123	(GA)11
		R:GCCATGTACATTCACTTTGAT	21	55.09	38.1
N0334	Cr_Uni_026785	F:GATTGTTGACCAGTTTGATGT	21	54.95	38.1	153	(AC)20
		R:CACTAAACATGGAATCCACAG	21	55.61	42.86
N0335	Cr_Uni_026803	F:GGCTCCATACTTTTCTGACTT	21	55.22	42.86	142	(GT)22
		R:ACGTGAAGTCCCTGATAGATAC	22	54.95	45.45
N0336	Cr_Uni_027184	F:GAAACAAACCAAAACCAAAAC	21	56.24	33.33	162	(CA)12
		R:AAGATCCATACGCAAATTTCT	21	55.58	33.33
N0337	Cr_Uni_027739	F:GTTTCCAGGGAGTATTCAACT	21	54.9	42.86	148	(TG)11
		R:TCTCTCACTCTCTCTCACACG	21	55.69	52.38
N0338	Cr_Uni_028090	F:CGCGTCAGAGATAACTAATCA	21	55.76	42.86	160	(CA)11
		R:GTAAGTTCCAAGTTTGTGTGC	21	54.96	42.86
N0339	Cr_Uni_028458	F:TCTCACTCTGTGTGTGTGTGT	21	54.86	47.62	151	(TG)22
		R:AGGGTCATTTGCCTCTTACTA	21	55.66	42.86
N0340	Cr_Uni_028512	F:CAACTTTCTTGTGGTTACCTG	21	54.99	42.86	148	(AG)14
		R:TCAGGATAACGTGAGAAACAC	21	55.3	42.86
N0341	Cr_Uni_029154	F:CTGTGACAAGTTTCGTGAGTT	21	55.46	42.86	161	(GA)11
		R:ATGAGCAGCCAGTAGCAG	18	54.99	55.56
N0342	Cr_Uni_029227	F:CTCAAAATCACATGTGCAAG	20	55.2	40	166	(AC)11
		R:CATGGAGGAAAATCATTGTAG	21	54.76	38.1
N0343	Cr_Uni_029515	F:AGCTACAGTGGAAGGTTTTGT	21	55.65	42.86	146	(TTTG)10
		R:AGCGACTGAGTACATCAAGAA	21	55.2	42.86
N0344	Cr_Uni_029817	F:GATCAATTGCAAAATTCTCAC	21	54.86	33.33	149	(CA)11
		R:ATGTAGGGAATTCTCAGCTTC	21	55.14	42.86
N0345	Cr_Uni_029818	F:GATCAATTGCAAAATTCTCAC	21	54.86	33.33	149	(CA)11
		R:ATGTAGGGAATTCTCAGCTTC	21	55.14	42.86
N0346	Cr_Uni_029819	F:GATCAATTGCAAAATTCTCAC	21	54.86	33.33	149	(CA)11
		R:ATGTAGGGAATTCTCAGCTTC	21	55.14	42.86
N0347	Cr_Uni_029888	F:ACGTAAATGCAAGAAAGAACA	21	55.23	33.33	150	(GT)11
		R:GCACACACTCAAAAACACAC	20	54.98	45
N0348	Cr_Uni_030022	F:ATCAGTTGGTAAGCAGTGAAA	21	55.05	38.1	146	(GT)17
		R:AATGAAAACATTCTGAGACACA	22	54.87	31.82
N0349	Cr_Uni_030023	F:ATCAGTTGGTAAGCAGTGAAA	21	55.05	38.1	146	(GT)17
		R:AATGAAAACATTCTGAGACACA	22	54.87	31.82
N0350	Cr_Uni_030028	F:ACTCCTTGTAAATGTGTTTGC	21	54.49	38.1	157	(GT)11
		R:TTCATTCCATTACTTGAGGTG	21	55.24	38.1
N0351	Cr_Uni_030043	F:GTCTCTCTTTCTCTTTGTCTCC	22	54.05	45.45	157	(CT)11
		R:ATATGACATCGCTACAACTCC	21	54.35	42.86
N0352	Cr_Uni_030169	F:CCGATTGTAACTTTCATCAAG	21	55	38.1	152	(GA)11
		R:GTCTGTAATGTCCGTCTGTTC	21	54.68	47.62
N0353	Cr_Uni_030326	F:TGCAAGAAGAAGAAGAAGAAG	21	54.3	38.1	149	(AAG)18
		R:TGATTTTGGTGCTTAAGTTGT	21	55.07	33.33
N0354	Cr_Uni_030439	F:ATACACACGCACGCACGCAAG	21	67.62	57.14	138	(CA)11
		R:GCTCCTTCTCTTTCAATGTCT	21	55.33	42.86
N0355	Cr_Uni_030528	F:TCCTATCCCTACCCCTCTT	19	55.16	52.63	171	(CT)11
		R:ACATCTGCATAGTCCAACAAG	21	55.34	42.86
N0356	Cr_Uni_030669	F:GTGCATCGTAGAGGAAGGT	19	55.2	52.63	179	(CGA)7
		R:TTGATTCTCTGTCGATGAAGT	21	54.91	38.1
N0357	Cr_Uni_030794	F:AACTCTTCAGTTCCTCCTCAC	21	55.07	47.62	160	(CA)11
		R:TATGTGTGTGTGCCTGTATGT	21	54.84	42.86
N0358	Cr_Uni_031108	F:AGCATTGAGATCATTATGCAC	21	55.33	38.1	169	(CT)19
		R:GACAGAGAGACACAGAGAGACA	22	54.55	50
N0359	Cr_Uni_031146	F:GGCTGAACTGAAAAATTGTAA	21	54.73	33.33	151	(TA)11
		R:AATGTCAAGCACTGCATTAAG	21	55.66	38.1
N0360	Cr_Uni_031183	F:AGCCAAACAACATAAACAAAG	21	54.69	33.33	160	(CA)32
		R:GCCACAAGTTGAACTGTACTC	21	54.94	47.62
N0361	Cr_Uni_031512	F:CTTAGGCACGATTAAAAATCA	21	54.88	33.33	154	(AC)11
		R:GCATTGAAATCTACCTTGAAA	21	54.65	33.33
N0362	Cr_Uni_031888	F:GCTAAGGGAATTATGACCACT	21	55.03	42.86	142	(GA)11
		R:GTTTCTATCCACGTCACTCTG	21	54.87	47.62
N0363	Cr_Uni_031930	F:AGGAAACATTGCTGTTCATAA	21	54.99	33.33	150	(AC)11
		R:GATGCCAAGAACCTTTTTATT	21	55.17	33.33
N0364	Cr_Uni_031958	F:AACTTTCTGAACTTTGTGGAA	21	54.17	33.33	178	(CA)11
		R:CAACACTCTCACCTGTTCATT	21	55.2	42.86
N0365	Cr_Uni_032495	F:TTTGTGTGTGTGTGTGTGTG	20	55.51	45	150	(TG)17
		R:GGGCCTCTCTCTTTTAGTCTT	21	55.99	47.62
N0366	Cr_Uni_033016	F:AGCTCATGTTGAGATTTGTTG	21	55.47	38.1	152	(AC)12
		R:ATCACAAGGAAAGTACGTGAG	21	54.46	42.86
N0367	Cr_Uni_033032	F:GCTACATAGCCATTCTTGTGT	21	54.6	42.86	211	(TG)11
		R:ACACACAACACACACATTTTG	21	55.24	38.1
N0368	Cr_Uni_033492	F:ACACCGTAAATCCTTTTTCAT	21	55.35	33.33	162	(TG)11
		R:GGATAGACAACCACAGACAAA	21	55.13	42.86
N0369	Cr_Uni_033639	F:AGGAGCGTCTAGAATAATGTG	21	53.86	42.86	149	(AC)11
		R:ATGTATGCGTGTGTACGTATG	21	54.57	42.86
N0370	Cr_Uni_033687	F:TGTCTGTCTCTCTCTGTCTCTCT	23	55.05	47.83	146	(TC)11
		R:TTTGAGACGTGTTTTACACAA	21	54.43	33.33
N0371	Cr_Uni_033797	F:CACATTGTTAATGATTGCTGA	21	54.73	33.33	168	(CA)11
		R:AAATCCCGAAGAGAAGAATC	20	55.01	40
N0372	Cr_Uni_034123	F:CCACGAAGTGGTTATCTGTAA	21	55.36	42.86	151	(GT)11
		R:GCACAGAAAATCTCTTAGCAC	21	54.43	42.86
N0373	Cr_Uni_034199	F:CATGCACACAAATGTACAAAG	21	55.18	38.1	134	(CA)11
		R:GTTGTGAATTTGAAAGACTGC	21	55.01	38.1
N0374	Cr_Uni_034541	F:ATACCAACCCACAAGTACACA	21	55.38	42.86	150	(AC)11
		R:CCTTTGTGGTTTTACCTTTCT	21	55.17	38.1
N0375	Cr_Uni_034821	F:TGTAGGAAGAGGAATGAGTGA	21	54.92	42.86	167	(TG)24
		R:ATGGACAAATCTTCACAACAG	21	55.13	38.1
N0376	Cr_Uni_035255	F:TGTGTGTGTGTGTGTGTGTAA	21	55.03	42.86	115	(GA)18
		R:AAGCACAAGCATACATAGGAA	21	55.18	38.1
N0377	Cr_Uni_035593	F:CAGACAGACAGACACACAGAG	21	54.17	52.38	167	(ACAG)8
		R:GTCAGGAAAAATTCCCTTAAT	21	54.16	33.33
N0378	Cr_Uni_035685	F:GCCAATAAATCATAAGCAAGA	21	54.78	33.33	148	(CA)35
		R:CAACTTTGATAAACCATGTGC	21	55.76	38.1
N0379	Cr_Uni_035769	F:AGCTGTACATTTGTGGGAATA	21	54.86	38.1	151	(CA)11
		R:CAAGGAACTTCTATGTGGATG	21	54.82	42.86
N0380	Cr_Uni_035773	F:TATTTCAATATGGGAGCTGTT	21	54.07	33.33	156	(GT)11
		R:ACACACAAGCATAAACACACA	21	55.06	38.1
N0381	Cr_Uni_035864	F:GTTGGTGTGCTTGTCACTATT	21	55.24	42.86	156	(GA)12
		R:CCACGTAGGCTATGTATGACT	21	54.49	47.62
N0382	Cr_Uni_036105	F:GAGTGGGTAAATGTTTGCAT	20	55.08	40	176	(TG)12
		R:ATCCCTAATCTTCTCAGGACA	21	55.39	42.86
N0383	Cr_Uni_036122	F:TGCTTAGGAAAAGTCAATCTG	21	54.88	38.1	151	(TG)26
		R:CACGCATACAAACACTCTCTC	21	56.01	47.62
N0384	Cr_Uni_036890	F:TATTCTCAGACTCCTCCTCCT	21	54.68	47.62	151	(TCA)8
		R:GTCTGCCTCCGATACCTT	18	55.1	55.56
N0385	Cr_Uni_037108	F:CTCAGTTTATCCAGACACCTG	21	54.88	47.62	156	(AC)11
		R:TATATGTATGAGTGCGTGTGC	21	54.79	42.86
N0386	Cr_Uni_037353	F:GTCTTCAGATAGCATTGTTGG	21	54.97	42.86	146	(GT)11
		R:AAGAAGTGATGAGTCAGCAAG	21	54.73	42.86
N0387	Cr_Uni_037645	F:TAAAAACACATGCATACAAGC	21	54.1	33.33	164	(CA)11
		R:TGTGAAATATTTGCTCTGTCC	21	55.39	38.1
N0388	Cr_Uni_038070	F:CCCCTTTGATAAAGCATATACA	22	56.01	36.36	152	(AC)11
		R:AATGTGGGGAAATAAAACATC	21	55.51	33.33
N0389	Cr_Uni_038160	F:TGCCTTCTTTTTGACATTTAG	21	54.9	33.33	161	(GT)11
		R:TCCCTTAAAGGAGATCAGATT	21	54.65	38.1
N0390	Cr_Uni_038226	F:GGTAGAGGTGTGGGTTTAGTT	21	54.86	47.62	159	(TG)11
		R:AGGGACTTTCAGCAAATAGAT	21	54.76	38.1
N0391	Cr_Uni_038242	F:GTCCCCACAATTCTCTACTGT	21	55.66	47.62	153	(AC)11
		R:GTTTTCAGCTGTGCTCTGTAT	21	54.78	42.86
N0392	Cr_Uni_038279	F:TCTTCCGCTCTCCTCTCT	18	55.1	55.56	151	(CT)21
		R:TGGTGTGATTTTATTCCATCT	21	54.58	33.33
N0393	Cr_Uni_038358	F:TATTCCCCTTGTTAGCTTTCT	21	54.94	38.1	133	(GT)11
		R:CACACAAGTATGCACACAGTC	21	55.05	47.62
N0394	Cr_Uni_038405	F:ACTTGCTCATTGTCATCTTGT	21	54.85	38.1	156	(TG)11
		R:ACTTATCAGCATTCTTGACCA	21	54.97	38.1
N0395	Cr_Uni_038611	F:CAGTCTCAATGTAATGCCATC	21	55.68	42.86	149	(TG)11
		R:AAGTCCCATAAAACCAAAAAC	21	54.94	33.33
N0396	Cr_Uni_038612	F:CAGTCTCAATGTAATGCCATC	21	55.68	42.86	149	(TG)11
		R:AAGTCCCATAAAACCAAAAAC	21	54.94	33.33
N0397	Cr_Uni_038686	F:AACAAATGACAGCTCAGACAG	21	55.54	42.86	183	(GA)12
		R:CCCACCAACATATACTGACAT	21	54.8	42.86
N0398	Cr_Uni_039081	F:CGTACAAAGAATGATGGTGAT	21	55.1	38.1	185	(TG)11
		R:GATCGCATCTCAGAAAAGTAA	21	54.78	38.1
N0399	Cr_Uni_039114	F:ATGCCTACATGTACAAACGAT	21	54.73	38.1	148	(CA)11
		R:TTTCATGGTCCTGTGATTAAG	21	55.24	38.1
N0400	Cr_Uni_039637	F:TCTCTTGAGACAAACAAAACC	21	54.56	38.1	146	(CA)10
		R:TGCATGTACTTGTCTGTGTGT	21	55.05	42.86
N0401	Cr_Uni_039760	F:AGGAGAATATTTCCCTTTCTG	21	54.29	38.1	150	(GA)11
		R:TGTCTCTCTCTGTCTCTCTCTGT	23	55.05	47.83
N0402	Cr_Uni_039816	F:TAGTGAACCAGATCAACCATC	21	55.05	42.86	153	(CT)16
		R:CACAGAATCCTGCTCTGAAC	20	55.9	50
N0403	Cr_Uni_042166	F:ATCTTGTCTTCCACTTTCACA	21	54.83	38.1	165	(CA)11
		R:CTTCAGGGTGTTATCCATGT	20	54.9	45
N0404	Cr_Uni_042428	F:CTTCCCTCCTTCCTTTCTT	19	55.08	47.37	148	(TG)11
		R:TGTGAACACAGCCTGAACT	19	55.05	47.37
N0405	Cr_Uni_043752	F:CACACAGACAGACAGACACAC	21	54.86	52.38	151	(CA)11
		R:AGTAACTGCATTTTTGAGCTG	21	54.98	38.1
N0406	Cr_Uni_044753	F:TTAGGCACAAGACTTTCACAT	21	55.05	38.1	147	(CA)11
		R:AGACTTCATTTCACATTGCAT	21	54.79	33.33
N0407	Cr_Uni_045437	F:GAGGCTGACAAACAAGTACAC	21	54.94	47.62	148	(AC)12
		R:TACCTACAAAACTGCCACCT	20	54.91	45
N0408	Cr_Uni_045968	F:CACACAAATGTACGTATGCAG	21	55.22	42.86	167	(CA)11
		R:ACACTATTACTGGTGGGTGTG	21	54.95	47.62
N0409	Cr_Uni_046115	F:GTTTTTGGCTGTCAATCTTTA	21	54.73	33.33	150	(CA)11
		R:GTCAGTATGTGTGTGTGTTGG	21	54.68	47.62
N0410	Cr_Uni_046325	F:CCTTCTAGTCAAGTACGCTCA	21	54.97	47.62	144	(CA)11
		R:GAAGCAATCTGACATACCAAC	21	54.79	42.86
N0411	Cr_Uni_046396	F:AGCTTTGCATCATGTTTATGT	21	55.01	33.33	151	(TC)11
		R:AACAATGGGGCTATTTACAGT	21	55.38	38.1
N0412	Cr_Uni_046618	F:TAAAAACACATGCATACAAGC	21	54.1	33.33	164	(CA)11
		R:TGTGAAATATTTGCTCTGTCC	21	55.39	38.1
N0413	Cr_Uni_047872	F:AAATCCCAGATCCATCTTATC	21	54.68	38.1	155	(CA)11
		R:TGTTGGTGTTTGAAAATGTG	20	55.39	35
N0414	Cr_Uni_048142	F:GTTTTGTGTGTGTCTGTCCTT	21	55.1	42.86	143	(TG)11
		R:TGAAATCTACCAGAGAACAGG	21	54.52	42.86
N0415	Cr_Uni_049015	F:ATTCACACACACACTCACACA	21	55.7	42.86	154	(CA)12
		R:TTAGTTTGCCTCAGACTTCAG	21	54.94	42.86
N0416	Cr_Uni_049245	F:GGACTTTGACCATCTCTCTCT	21	54.99	47.62	161	(CA)23
		R:CTGAACTGTTTTATGGGTGAG	21	54.9	42.86
N0417	Cr_Uni_049587	F:ATGTCCTTCATTCAGAAATCA	21	54.68	33.33	148	(AC)11
		R:TTGTCAGTTCAGAGTGGAATC	21	55.25	42.86
N0418	Cr_Uni_049935	F:AAGGCAGGGTAGACAGATAAG	21	55.26	47.62	238	(TG)11
		R:CAGCCAAATCTCTTGTAGAAA	21	54.88	38.1
N0419	Cr_Uni_051639	F:GATGAGAGGATCTGGTTCTTG	21	56.32	47.62	141	(TC)11
		R:GGGAGAAAGCTTTTCATTCTA	21	55.44	38.1
N0420	Cr_Uni_052409	F:GAAAGCTATGCAAGTCCACTA	21	54.9	42.86	127	(TG)11
		R:GCTATTTCATCAATTGTTTGG	21	54.93	33.33
N0421	Cr_Uni_054167	F:TCTCATCTGTAAAGGATCCAA	21	54.86	38.1	148	(CA)11
		R:GGTTTTTCCTTTGCTTTTAAC	21	54.99	33.33
N0422	Cr_Uni_056196	F:TGAATTTGACAAGCTCCTAGA	21	55.28	38.1	150	(GT)11
		R:GTTTACCTCCTTGCTAGTGCT	21	55.48	47.62
N0423	Cr_Uni_058034	F:TACACATAGCTCTGCACACAC	21	54.87	47.62	145	(CA)11
		R:TCTTTGTGATTTTCCTCTGAA	21	55.08	33.33
N0424	Cr_Uni_058351	F:CCATCCACACACATACATACA	21	55.04	42.86	162	(CA)11
		R:AAAACCATGAAGTGTGTTCAG	21	55.22	38.1
N0425	Cr_Uni_058617	F:TCTGGCGTTGATAGTTGTAAT	21	55.02	38.1	152	(TGA)8
		R:CATCCATGATGGTTTTCTG	19	54.64	42.11
N0426	Cr_Uni_059842	F:ATTCTTGGACCTTCAATAGGA	21	55.4	38.1	145	(AC)12
		R:ATAAACCAAGGATGAAAAGGA	21	55.4	33.33
N0427	Cr_Uni_063037	F:AGATCTCTCTCTGCCTCTGTC	21	55.31	52.38	131	(TC)11
		R:TTTACAAATGATGAGGAATGC	21	55.32	33.33
N0428	Cr_Uni_065703	F:GTGTGAGTGTGGACTTGGTT	20	55.85	50	186	(TG)11
		R:CCACTTACACAAACACACACA	21	55.43	42.86
N0429	Cr_Uni_067079	F:GTGCAAGGACTTTTGATTTTA	21	54.73	33.33	149	(TG)11
		R:AAAATTACGCACACACACACT	21	55.78	38.1
N0430	Cr_Uni_067489	F:CCATTTCTCCGGCTTATTA	19	55.42	42.11	143	(CT)11
		R:GTAGTGATAATGAGCACCATTG	22	54.88	40.91
N0431	Cr_Uni_068337	F:CTGATCAACTTGTGTCCATGT	21	55.96	42.86	145	(AG)11
		R:TATGCATTGGCTGGTAATAGT	21	55	38.1
N0432	Cr_Uni_068868	F:AAAGAGGAAGCCAGTAAAGAA	21	55.12	38.1	136	(AG)11
		R:TCGTCGTTATCCTGTTGATAC	21	55.26	42.86
N0433	Cr_Uni_069334	F:GGAATCTGAATGAGGAACTCT	21	54.92	42.86	150	(GT)19
		R:CACATACACACATATGCAAGC	21	55.12	42.86
N0434	Cr_Uni_069656	F:GTGTTTGTGTATCTGCATGTG	21	54.97	42.86	153	(TG)11
		R:GAACACCATGAACACGAGTAT	21	54.99	42.86
N0435	Cr_Uni_069812	F:AATCTTGAACTGCATGTGAAT	21	54.79	33.33	148	(GT)11
		R:ACGCACACATATACACACAAG	21	54.59	42.86
N0436	Cr_Uni_072117	F:CCATGCATGAGAGAGAGAGTA	21	55.56	47.62	163	(AC)11
		R:GATTGAAGAAAACAATTAGGC	21	53.39	33.33
N0437	Cr_Uni_075618	F:CTCCCTCTATCTATGTATGTGT	22	50.22	40.91	129	(TG)11
		R:ACATGTATCACTCAGCCAAAC	21	55.16	42.86
N0438	Cr_Uni_076388	F:AAGTGCCACAAATACTGTGAT	21	54.75	38.1	151	(TG)11
		R:TAATTAGCAGGTGTACCAACC	21	54.48	42.86
N0439	Cr_Uni_077105	F:TGTGAGAGACTCCCTGAGAC	20	55.21	55	151	(TG)11
		R:GTGCCTCTATCCCCGATCC	19	61.76	63.16
N0440	Cr_Uni_078299	F:GGAAAGGAGTGTTTCTGTTCT	21	55.09	42.86	157	(GT)18
		R:CAACGGAAGATTACTATGTGC	21	55.02	42.86
N0441	Cr_Uni_119819	F:GTTGACAATTGTGTGTCAATG	21	54.76	38.1	152	(GT)11
		R:TACATACCTCTTCCACCACAC	21	55	47.62
N0442	Cr_Uni_122087	F:GCGCATGCACACGCACAT	18	66.74	61.11	152	(CA)11
		R:GGGAAACTATGGAAGAGAAGA	21	55.12	42.86
N0443	Cr_Uni_125797	F:GAGGTTCACATACAATGCAAG	21	55.76	42.86	168	(AG)11
		R:TCACAACAGCAAAGTTATTGA	21	54.51	33.33
N0444	Cr_Uni_129794	F:TAAAACCTCACGTCAAAGTGT	21	54.97	38.1	144	(CA)11
		R:TATGTTTGTGTGTTTGTGTGC	21	55.51	38.1
N0445	Cr_Uni_130132	F:CACCCAAAGAGTTATTTTGAA	21	54.59	33.33	152	(CA)11
		R:CCAATTCTAAATCCTCAACAG	21	54.09	38.1
N0446	Cr_Uni_132327	F:ATCTGGGTTTTTGTTTAGAGG	21	55.09	38.1	171	(TC)11
		R:CAGATGATGTAGATGCCAATAG	22	54.97	40.91
N0447	Cr_Uni_132553	F:TCAATACACATGTGGACACC	20	54.95	45	149	(TG)11
		R:TTTACAGTGGTGTGGTAATGC	21	56.13	42.86
N0448	Cr_Uni_134940	F:ATGCAGGTCAGTATTCCATAA	21	54.78	38.1	168	(TG)12
		R:CCTGTCTGACTGTCTGTCTGT	21	55.26	52.38
N0449	Cr_Uni_135431	F:GCAAAGTCCTACACACAGAAC	21	54.94	47.62	150	(CA)11
		R:ACAAGACAGCCTGTGTATTTG	21	55.42	42.86
N0450	Cr_Uni_137002	F:AAGGCAGGGTAGACAGATAAG	21	55.26	47.62	238	(TG)11
		R:CAGCCAAATCTCTTGTAGAAA	21	54.88	38.1
N0451	Cr_Uni_140106	F:TCCTCATAATGTCATTGGAAA	21	55.58	33.33	153	(GT)11
		R:ATCTTTCTAGCGACAGAGCTT	21	55.29	42.86
N0452	Cr_Uni_140440	F:ATCACTTTTTATAGGCCTTCG	21	55.36	38.1	152	(CA)11
		R:AGTCCACAACTACATGCAAAC	21	55.24	42.86
N0453	Cr_Uni_142669	F:TATGCAGTGCTCTCTCTTTCT	21	54.58	42.86	150	(CT)11
		R:GAGTGGTGTGCGTTAAGTTAT	21	54.52	42.86
N0454	Cr_Uni_143238	F:ATCAGTGTGTGTGTTTGTGTG	21	55.23	42.86	110	(TG)11
		R:TCATATTTGCTGGTACCCATA	21	55.65	38.1
N0455	Cr_Uni_143414	F:GGGATTAAGTAGATGCAGGAT	21	54.95	42.86	149	(TG)17
		R:CCATCAGTTTGATTTTTCAAG	21	54.97	33.33
N0456	Cr_Uni_145577	F:AAGATGAGAGTGATCATGACG	21	55.2	42.86	155	(GAT)7
		R:GTCGGTGTGTATGGAATCTTA	21	55.1	42.86
N0457	Cr_Uni_147445	F:GTCAAGGCAGAATGTTTTTAT	21	53.7	33.33	151	(TG)19
		R:TGTCTGTCTCTCTCTCTCTCTCT	23	54.24	47.83
N0458	Cr_Uni_147749	F:GAGACTGGAGAGCTGCTAGTT	21	55.6	52.38	141	(TC)11
		R:GTATGTGCACACTGCTATTCA	21	54.81	42.86
N0459	Cr_Uni_147750	F:GAGACTGGAGAGCTGCTAGTT	21	55.6	52.38	141	(TC)11
		R:GTATGTGCACACTGCTATTCA	21	54.81	42.86
N0460	Cr_Uni_150326	F:GCTCCTCTCCTTTTCATTAAG	21	55.04	42.86	146	(AG)11
		R:TCTCTCTCTCACACACACACA	21	55.13	47.62
N0461	Cr_Uni_153963	F:CTGTGGGTATGTGTGTATGTG	21	54.67	47.62	145	(GT)11
		R:TCACAGGAAAGTTTGAAAGAG	21	54.74	38.1
N0462	Cr_Uni_155684	F:AACTTCTTTGTTGGAGTCACA	21	54.92	38.1	149	(AG)11
		R:ATGAGTCATTCATTTGTTTGG	21	55.06	33.33
N0463	Cr_Uni_158040	F:AAGGCTTCATTCATTCATACA	21	54.91	33.33	116	(AC)10
		R:GTGTGTGTGTGCGTGTGT	18	55.39	55.56
N0464	Cr_Uni_160634	F:CCATAAGGATAGACATGCAGA	21	55.36	42.86	153	(TG)13
		R:ACACACACACACACACTCACT	21	54.6	47.62
N0465	Cr_Uni_166603	F:AAGAGGTACCAAGGTGTTCTC	21	54.96	47.62	161	(CA)11
		R:GGTGTTTTGTGTGTGTATGTG	21	54.71	42.86
N0466	Cr_Uni_166604	F:AAGAGGTACCAAGGTGTTCTC	21	54.96	47.62	161	(CA)11
		R:GGTGTTTTGTGTGTGTATGTG	21	54.71	42.86
N0467	Cr_Uni_166605	F:AAGAGGTACCAAGGTGTTCTC	21	54.96	47.62	161	(CA)11
		R:GGTGTTTTGTGTGTGTATGTG	21	54.71	42.86
N0468	Cr_Uni_170430	F:GGAGGGAGAGAGAGAAATACA	21	55.1	47.62	148	(GA)11
		R:TCTGTAGGCCTATGTGTTGTT	21	54.93	42.86
N0469	Cr_Uni_172846	F:CCTTACAATGGGAATACATCA	21	55.05	38.1	138	(AG)14
		R:CATTTTTCCAACCAGTTTTT	20	54.4	30
N0470	Cr_Uni_181678	F:AACTTGCCTAATGTGAACAGA	21	55.05	38.1	172	(GT)11
		R:CATTGCTTTTCTAATGTGAGG	21	55.16	38.1
N0471	Cr_Uni_181679	F:GTTTGGCCTTACATAGCCTAC	21	55.68	47.62	150	(CATC)16
		R:TCCTAATGTGAACATAAAGGAGT	23	54.74	34.78
N0472	Cr_Uni_181680	F:GTTTGGCCTTACATAGCCTAC	21	55.68	47.62	150	(CATC)16
		R:TCCTAATGTGAACATAAAGGAGT	23	54.74	34.78
N0473	Cr_Uni_182672	F:TCTCTTTGTCTCTCTTTGTCTG	22	54.02	40.91	145	(TC)11
		R:AAAACAAGCATGCACATAAAC	21	55.5	33.33
N0474	Cr_Uni_182946	F:ATAGTTCACTGGGATTGGTCT	21	55.17	42.86	136	(GT)11
		R:ACATACACACACATACACACACA	23	54.69	39.13
N0475	Cr_Uni_186974	F:GACAAGCAGTTGGACAAGTAG	21	55.12	47.62	138	(CA)11
		R:TGCTCGAGTACCAGTGTATTT	21	55.09	42.86
N0476	Cr_Uni_186975	F:GACAAGCAGTTGGACAAGTAG	21	55.12	47.62	138	(CA)11
		R:TGCTCGAGTACCAGTGTATTT	21	55.09	42.86
N0477	Cr_Uni_191058	F:TCACTCACTATGGTTGACAAA	21	54.12	38.1	138	(GT)11
		R:ATATTTCAATCAGTGGCAACA	21	55.68	33.33
N0478	Cr_Uni_191059	F:TCACTATGGTTGACAAATTCA	21	54.07	33.33	149	(GT)11
		R:CAGCAAGTTTGAAACAAATTC	21	55.2	33.33
N0479	Cr_Uni_194370	F:GTCTCTTCTCAAGGGATGACT	21	54.99	47.62	181	(GT)11
		R:CCTCTCTCACACATGAGCA	19	55.64	52.63
N0480	Cr_Uni_194729	F:TTAAGATGCTAGCAGAGGTGA	21	55.47	42.86	189	(ATG)8
		R:AAACATTCAAGAATGAGACCA	21	54.77	33.33
N0481	Cr_Uni_195201	F:AACTCTCTGTCTCTGGCTCTC	21	55.4	52.38	158	(TC)15
		R:CATAACGCTCCATACAAGTCT	21	54.61	42.86
N0482	Cr_Uni_195608	F:CAAGATCAGATCAATGGTGTT	21	55.05	38.1	164	(GT)11
		R:CTTTGCGGTTTTCACATATAC	21	55.04	38.1
N0483	Cr_Uni_196836	F:ACACACACACACACACACACT	21	55.53	47.62	152	(CA)11
		R:TGGGTATATCTTTGTGATTGC	21	55.19	38.1
N0484	Cr_Uni_198908	F:GAAAAATCAGTGAACAAGTGG	21	54.85	38.1	141	(CA)11
		R:TGGTATGCCTTTCTGTATTTC	21	54.52	38.1
N0485	Cr_Uni_199916	F:GCAGAAGAATGTCTCTGGTG	20	55.9	50	152	(AG)11
		R:GACATTTGCAATCACATTCA	20	55.38	35
N0486	Cr_Uni_201914	F:GAGAGACAGAGAGACAGAGAGAC	23	54.05	52.17	163	(AG)11
		R:CCTCAAAATATGGTTTTTCCT	21	55.03	33.33
N0487	Cr_Uni_206623	F:TGGTACTGAAGAGTTGTGCTT	21	55.12	42.86	156	(GA)11
		R:CTCTTCTGCTCTCAAGTCGTA	21	55.08	47.62
N0488	Cr_Uni_206649	F:AGTTTCACAAAGCTGCATTC	20	55.61	40	167	(CT)11
		R:TGCCATACATGAGATTACACA	21	55.01	38.1
N0489	Cr_Uni_208688	F:AGTAATTAGAAACCATTTTGCAG	23	54.71	30.43	159	(AG)11
		R:GTAACACTGGCACTGTGAGA	20	54.61	50
N0490	Cr_Uni_208832	F:CTAGTGGCCATTGAAAAGTTA	21	54.78	38.1	140	(TG)11
		R:ACTCAATGCCTACTGTGAAGA	21	55.04	42.86
N0491	Cr_Uni_231161	F:AATATGATTAGGGCGTCTTTC	21	55.12	38.1	228	(GA)25
		R:TAAGCGCAATGAGCTATAAAT	21	54.76	33.33
N0492	Cr_Uni_000136	F:ATCCATCCAAAGGATAAACAT	21	55.04	33.33	150	(TG)12
		R:ATGAAAGCTTGTTATGATTGG	21	54.52	33.33
N0493	Cr_Uni_000420	F:CCTGAAAACACTGCATATGAT	21	55.26	38.1	163	(TG)12
		R:AGGTCTCTGCTTCAAGCTACT	21	55.19	47.62
N0494	Cr_Uni_001497	F:ACATACACATCCACACGAACT	21	55.36	42.86	143	(CA)12
		R:AAACTCCAATTCTTTCCAATC	21	54.97	33.33
N0495	Cr_Uni_001537	F:GGAAATGTGTTTTGTGTTGAC	21	55.47	38.1	151	(TG)12
		R:GCAATGACTACAATGTGTTGA	21	54.6	38.1
N0496	Cr_Uni_001891	F:AGGTGGTGGACCTTAAATAGA	21	55.35	42.86	151	(CT)12
		R:TCGTGGACTCTAATGCTCTT	20	55.11	45
N0497	Cr_Uni_002430	F:AAAACATGTACACTCCGGTTA	21	54.79	38.1	144	(TG)12
		R:GGACACACATACGTACACACA	21	55.19	47.62
N0498	Cr_Uni_002924	F:TGTCTTCATAAAGCAAAGGAG	21	54.88	38.1	132	(GA)12
		R:AATTTGGAGAATGAGCTAACC	21	55.15	38.1
N0499	Cr_Uni_003358	F:ACTGTGCTTAAAATGGGAATC	21	55.89	38.1	151	(TG)12
		R:GTTAAACCCATCCACCTATTC	21	55.12	42.86
N0500	Cr_Uni_005764	F:CCCCACATAAGCTAACCTATAA	22	55.27	40.91	156	(TG)12
		R:AGAAACTTGTGGTTTTGTTTG	21	54.55	33.33
N0501	Cr_Uni_006284	F:AGGTCACCACTCTTCTGTTCT	21	55.44	47.62	143	(TG)21
		R:CTCTCTGGAGAACAGGTTACA	21	54.57	47.62
N0502	Cr_Uni_006784	F:GAAAAACTTGATTCCCTTGAT	21	54.97	33.33	118	(CA)12
		R:CTATTTCCTGGTGCATAACAC	21	54.86	42.86
N0503	Cr_Uni_006873	F:ACCTATACGCACAAGTCAAGA	21	55.09	42.86	192	(TG)12
		R:GCAGATTCATACTAGCAGGTG	21	55.17	47.62
N0504	Cr_Uni_007367	F:ACTGTGCTTAAAATGGGAATC	21	55.89	38.1	151	(TG)12
		R:GTTAAACCCATCCACCTATTC	21	55.12	42.86
N0505	Cr_Uni_008647	F:ATCCATCCAAAGGATAAACAT	21	55.04	33.33	108	(TG)12
		R:TTTTCATTTATCTAGCATGCAC	22	54.87	31.82
N0506	Cr_Uni_009097	F:TTTTTGTGGTCGTATAAGAGG	21	54.62	38.1	203	(GT)12
		R:AGTGCTGTTGAAAATACCAAA	21	55.07	33.33
N0507	Cr_Uni_009158	F:GAGGTGTGAGATTCTTTCAGA	21	54.43	42.86	139	(TG)12
		R:TTCTCTTTCTCAGTTTCACACA	22	55.24	36.36
N0508	Cr_Uni_010600	F:GACATGACAAAGAGTGGAAAT	21	54.15	38.1	149	(TC)12
		R:ATGTTTCTACCTGGACAGCTT	21	55.57	42.86
N0509	Cr_Uni_010839	F:GGGTGTGTGTGTCTGTGTT	19	54.87	52.63	133	(AG)12
		R:TTGAGGTAATGGGATTTGTAA	21	54.78	33.33
N0510	Cr_Uni_010932	F:GTAAGCTTGTTGCTCTCTTTG	21	54.7	42.86	150	(GA)12
		R:CCTCCAGTATTGTTCCGATA	20	55.18	45
N0511	Cr_Uni_011018	F:CAATGTGCGTGTATGTATGTG	21	55.95	42.86	143	(GT)12
		R:CTGCATGCACCTTATGAATAC	21	55.87	42.86
N0512	Cr_Uni_011038	F:AATTCACACAACCCAATTTC	20	54.87	35	146	(CT)12
		R:AGAAAGGGAAAACACAGAAGA	21	55.67	38.1
N0513	Cr_Uni_011210	F:ACTGAAAATGTGCTGAGAACT	21	54.15	38.1	163	(GT)13
		R:CTCCCTCTCTCTCTCTCTCTG	21	55.03	57.14
N0514	Cr_Uni_011244	F:TAGGCATGGATCTACCAAATA	21	54.9	38.1	126	(CA)12
		R:TTCCATTCACTCATCAAACTC	21	55.18	38.1
N0515	Cr_Uni_011860	F:AATGTTGCAGTTGTCTGTTCT	21	54.94	38.1	151	(GT)21
		R:TCTCTCTCTCTCTCTCTCTCTCA	23	54.47	47.83
N0516	Cr_Uni_011867	F:ATCATTTAGCATTGCACACTT	21	55.01	33.33	152	(CA)12
		R:TTATGTCTCTGTGCACTTGG	20	54.75	45
N0517	Cr_Uni_012166	F:CGAGATGAAAGACAGGAAAAT	21	56.03	38.1	135	(AC)13
		R:TCTGTATCATCTCGGAAACAC	21	55.22	42.86
N0518	Cr_Uni_012518	F:CCACGAGTATATGCAGTTTTC	21	55.02	42.86	152	(TC)15
		R:ATCTATGCCACAGTTTTGTGA	21	55.76	38.1
N0519	Cr_Uni_013467	F:TAACATCAACTCTTTGCCACT	21	55.05	38.1	150	(CA)15
		R:TGTCTGGGCTTTTTAGTCATA	21	55.16	38.1
N0520	Cr_Uni_013556	F:CAACTCAGAAATGTTGCTGTT	21	55.55	38.1	178	(CA)12
		R:ACCAAGCTGTAACTGGTGAT	20	54.71	45
N0521	Cr_Uni_013730	F:CCCATCTCTCTCTCTCTCTCT	21	54.34	52.38	134	(CA)13
		R:CAACACATTTGTGATTGCATA	21	55.53	33.33
N0522	Cr_Uni_015773	F:CATTCATTCTCATTTGGACAT	21	54.98	33.33	161	(TG)12
		R:CAAGACTACACACACTCAGCA	21	54.92	47.62
N0523	Cr_Uni_016160	F:CACACATACACACACACAGACT	22	54.32	45.45	138	(CA)17
		R:ACACACATTAACCTGTGGACT	21	54.46	42.86
N0524	Cr_Uni_016434	F:GGATCTGAGGAAGAGAGAGG	20	55.5	55	165	(GA)12
		R:CAGATATGTTGTTTCCCTTGA	21	55.24	38.1
N0525	Cr_Uni_019732	F:CACTGTGTGCTACAGTGAAGA	21	54.92	47.62	204	(GT)12
		R:ACACACACATACATACACACACA	23	54.69	39.13
N0526	Cr_Uni_021037	F:ATACTTGTGATGTGGTCATCC	21	54.72	42.86	158	(TG)12
		R:CTTATGCTCACTAGCTTGCTT	21	54.43	42.86
N0527	Cr_Uni_021846	F:CTTCCAGAACTTTCTCTCTCC	21	54.89	47.62	148	(TG)12
		R:TTACATTGACTCTCAACACACA	22	54.23	36.36
N0528	Cr_Uni_023432	F:CATGAACTTGATTTGGAGATT	21	54.29	33.33	148	(CA)19
		R:CAGTGTGAGTTAGCGAAAAAT	21	54.82	38.1
N0529	Cr_Uni_023590	F:AAGATAAACGCTGAGATTCCT	21	54.91	38.1	145	(CT)12
		R:CGGCGACTTGGCATCATC	18	63.81	61.11
N0530	Cr_Uni_023871	F:ACTACTGGAACAAGCACTGAA	21	55.12	42.86	170	(TG)16
		R:CAGTATGAATGCATAAGCACA	21	54.93	38.1
N0531	Cr_Uni_023959	F:TACACACACACCCACACATAC	21	55.01	47.62	149	(AC)12
		R:AATCCAGAGGTAAATATTGGAA	22	54.6	31.82
N0532	Cr_Uni_024298	F:AAATGTTGACTGCACAAAGAC	21	55.37	38.1	147	(GT)12
		R:CATACACGCAAATACAAACAA	21	54.87	33.33
N0533	Cr_Uni_024455	F:ACATGAGTGTATGCTTGTGTG	21	54.52	42.86	167	(GA)12
		R:GTCTTTATACATGTACATTTTCC	23	50.21	30.43
N0534	Cr_Uni_024501	F:TACAATTACAGGGTGGTTCAC	21	55.02	42.86	154	(CA)12
		R:GAAAACGTCATCAGTATTTGG	21	54.83	38.1
N0535	Cr_Uni_024596	F:AGATAGTGGAGGGTCAACATT	21	55.17	42.86	168	(TG)12
		R:ATTATCTGCGTCGTTCTCATA	21	55.1	38.1
N0536	Cr_Uni_024602	F:AATGGGGAGAGAAAACATAAC	21	54.84	38.1	151	(TG)12
		R:GTACCCAAGCACTACCACTC	20	54.71	55
N0537	Cr_Uni_024912	F:GGCATAAATGCATAGAATCAC	21	54.87	38.1	157	(TG)11
		R:AACACACACACACATGCATAC	21	55.17	42.86
N0538	Cr_Uni_025068	F:ACAGACTGCAAAGACAACAAT	21	54.94	38.1	162	(GT)12
		R:ACACACATGCACTCACAAAT	20	54.74	40
N0539	Cr_Uni_025069	F:AGATCAACTGCTCAGATATGC	21	54.61	42.86	157	(GT)12
		R:CACACTTGCACACACACAT	19	54.46	47.37
N0540	Cr_Uni_025079	F:ATGCTCATGCATACACACATA	21	55.03	38.1	175	(CA)12
		R:AGCCTGTACATTCACAACAGT	21	54.81	42.86
N0541	Cr_Uni_025829	F:TAAGCATGACTCACCCATCTA	21	55.86	42.86	149	(CA)23
		R:AACCTTGTGATTTTTCTCTGA	21	54.08	33.33
N0542	Cr_Uni_026086	F:ATCCATCCTCTACCTTGTGAC	21	55.58	47.62	148	(CA)12
		R:GTGATAAGGGTGTTTTGTTCC	21	56.06	42.86
N0543	Cr_Uni_026749	F:ATTCAGAGAATATGGGTGTGA	21	54.55	38.1	146	(GA)12
		R:CAGCATGGATTCTAGACACTT	21	54.54	42.86
N0544	Cr_Uni_027077	F:ATTTTGAGGGAGAAATTTGAG	21	55.13	33.33	169	(AG)12
		R:TCTTTCCTTCTCTCTCTCACC	21	55.3	47.62
N0545	Cr_Uni_027302	F:GAGGGCTAGTGACCCTAGTT	20	55.07	55	144	(CA)12
		R:GACAGCTTTCTGCCATAGTTA	21	54.9	42.86
N0546	Cr_Uni_028635	F:TAGAGTAGAGTGCCAAGGACA	21	55.22	47.62	156	(TG)12
		R:GTACAAGAATTCCCCAAAACT	21	54.92	38.1
N0547	Cr_Uni_028981	F:CTCATAGAAGCCCTTGTCTCT	21	55.38	47.62	145	(TG)12
		R:CCCTGGTATAACAATGACTGA	21	55.11	42.86
N0548	Cr_Uni_029287	F:CAGCAGATCAGCTACTACTCG	21	55.58	52.38	145	(AC)12
		R:CATAGGCTTGTTGCAAGTTAC	21	55.26	42.86
N0549	Cr_Uni_030147	F:TGGAGTGAAAAGAACAAAGAC	21	54.56	38.1	145	(AG)12
		R:AAACGATAGTTTCCTCTCACC	21	55.06	42.86
N0550	Cr_Uni_030970	F:GTAGCAAAATAAACAGGCAAA	21	54.94	33.33	150	(AC)12
		R:GTAGGTGCACTGAATGTTTTT	21	54.49	38.1
N0551	Cr_Uni_031571	F:ACACATAGACACACAAACACG	21	54.43	42.86	165	(CA)10
		R:CAGTGGTGGAAGATAGAGAGA	21	54.48	47.62
N0552	Cr_Uni_031579	F:ACCCTCTTCCAACTCCAG	18	54.97	55.56	134	(GT)12
		R:TTTTAAGTTGCCTCCATTTAG	21	54.1	33.33
N0553	Cr_Uni_032002	F:ACTTATAGCCGTTTTGTCCTT	21	54.89	38.1	154	(AC)12
		R:CGCTATAAATACCGTCAAATG	21	55.18	38.1
N0554	Cr_Uni_032704	F:GCCACTGCTGTTTTTACTCTA	21	54.98	42.86	160	(GT)12
		R:TGCATACTCACAAAGACACAT	21	54.14	38.1
N0555	Cr_Uni_032746	F:AGTGCCCTTCTGATCTAACAT	21	55.49	42.86	145	(TG)12
		R:CGCACACACACATACACAG	19	55.24	52.63
N0556	Cr_Uni_032930	F:CAAACATACATGCACACACAT	21	55.29	38.1	154	(CA)12
		R:TAACATGAGTCACGAAAATCC	21	55.23	38.1
N0557	Cr_Uni_033148	F:AGCCCCTTATGATCTTAAAAA	21	54.89	33.33	144	(GT)12
		R:GCATTGTCCATCAAATTCTT	20	55.12	35
N0558	Cr_Uni_033172	F:GCCAGGGCACACACATAC	18	58.42	61.11	131	(CA)11
		R:GAAAGGCTACTCACTCACTCA	21	54.73	47.62
N0559	Cr_Uni_033322	F:CTCATGATCACACACTTGTCA	21	55.39	42.86	149	(AC)12
		R:ATGGATGTGAATGGTTGTTT	20	55.15	35
N0560	Cr_Uni_033524	F:TGGCTGAGGTTTATTGTACTG	21	55.52	42.86	154	(TC)12
		R:GCCAATAGCTTCAAGAGAAAT	21	55.46	38.1
N0561	Cr_Uni_033819	F:TTGCATACTCACTGTTTTTCA	21	54.51	33.33	141	(CA)12
		R:TTTGTTTTCTTGTGGATTGAG	21	55.45	33.33
N0562	Cr_Uni_033924	F:CCCCATCAAGATAACAATACTT	22	54.92	36.36	156	(CA)12
		R:TATTGAGGGTTTGTATGCACT	21	54.86	38.1
N0563	Cr_Uni_034015	F:GTCTAGGGAGCAGCTTTAATC	21	55.07	47.62	160	(CA)12
		R:TATCTGTGCCTACAGACCATC	21	55.25	47.62
N0564	Cr_Uni_034496	F:TATTTTGCATACACACCGAAC	21	56.2	38.1	161	(CA)12
		R:TATACAACTGTTCGCTCATGG	21	56.38	42.86
N0565	Cr_Uni_034874	F:GCAAGAGATTCAACAAAGAAA	21	54.83	33.33	178	(CA)12
		R:CTGACCAAGTATGGAAGTTCA	21	55.31	42.86
N0566	Cr_Uni_034931	F:GTGACCTGAGTGGAAGATGTA	21	55.11	47.62	144	(GA)12
		R:TATACAAACGAATTCATGCAC	21	53.84	33.33
N0567	Cr_Uni_035100	F:CTACCATGACTTGTCACCTGT	21	55.07	47.62	142	(CA)12
		R:AATATGGAGACAAAATGTCCA	21	54.58	33.33
N0568	Cr_Uni_035390	F:AGAGCACACATGCACAAAC	19	55.56	47.37	158	(AC)12
		R:CTACCTTCAAGTCAGCCAAC	20	55.02	50
N0569	Cr_Uni_035462	F:GTGTGTGTTTGTGTGTGTGTT	21	55.12	42.86	127	(TG)12
		R:GACACTGCTGTGGATGACTAT	21	55.14	47.62
N0570	Cr_Uni_035468	F:CAGTCTTCAGAGGAAGAGTCC	21	55.67	52.38	151	(CA)12
		R:TTTGTTGGAAACCCTTCTTAT	21	55.48	33.33
N0571	Cr_Uni_035795	F:CATGATAGTCATGATACCTGTGA	23	55.13	39.13	160	(TG)14
		R:AGAGATCGTGTTTCACACTTG	21	55.37	42.86
N0572	Cr_Uni_035800	F:ACAGAGGTATGAAGCACAATG	21	55.34	42.86	160	(TC)12
		R:CTGGAGGATAAAGCAGAAACT	21	55.38	42.86
N0573	Cr_Uni_036264	F:AATCGCTTGCTGAAATTTAT	20	54.36	30	144	(GT)12
		R:CACATGTGTGCATTAAATCAT	21	54.41	33.33
N0574	Cr_Uni_036650	F:GGAGGAGAAGGAGGAGTAGTA	21	54.29	52.38	165	(AGT)8
		R:GTGTCATAAGTCTCGTTTTGC	21	55.04	42.86
N0575	Cr_Uni_037208	F:GTGGTTGAAGTGTCTGAAATC	21	54.64	42.86	145	(TG)12
		R:GACACACAGCCAGACATACA	20	55.4	50
N0576	Cr_Uni_037328	F:TGCTGTTCAGGGTTTTACATA	21	55.92	38.1	160	(TG)12
		R:TCAGGAACTGTTTTGTTTGAT	21	54.85	33.33
N0577	Cr_Uni_037498	F:AGGAGCATCTTCCATTTACTT	21	54.76	38.1	152	(TC)12
		R:AGAGAGAGCAAGTGTGTGTGT	21	54.98	47.62
N0578	Cr_Uni_037661	F:TGAAAATCTTGGTAAGGTCAA	21	54.97	33.33	168	(AC)12
		R:TCAGCTTCAGTTTTTCTGTTT	21	54.5	33.33
N0579	Cr_Uni_037943	F:TTACCTGGTGTGAAAAATGAT	21	54.67	33.33	175	(TG)43
		R:ACTCATATTCACATGGGTTTG	21	54.93	38.1
N0580	Cr_Uni_038104	F:CACTAACCAGGTCATCCATAA	21	55.11	42.86	145	(GA)18
		R:TTTTTCTTCCTCTTTTTCTGC	21	55.63	33.33
N0581	Cr_Uni_038470	F:GCATGTTTATCTGCAAGGTAG	21	55.18	42.86	124	(GT)12
		R:AACGCGTACACACACAAAC	19	55.51	47.37
N0582	Cr_Uni_039194	F:GTGTGTGCGTGCCTGCAT	18	63.13	61.11	145	(GT)12
		R:TCTCACACAAAAATATGGACA	21	54.07	33.33
N0583	Cr_Uni_039390	F:ATATGCAAATATGCACACACA	21	55.05	33.33	159	(AC)12
		R:CTATTCGCAAGTTTGAAATGA	21	55.72	33.33
N0584	Cr_Uni_039497	F:CCACAAGCAGGAATGAGTAT	20	55.24	45	145	(CA)12
		R:GCACACGAGAGGAGTACG	18	55.17	61.11
N0585	Cr_Uni_039569	F:TATGTACATGTCCACAACAGC	21	54.46	42.86	168	(TC)12
		R:TTATTCCATCTCTTGAATTGTG	22	54.51	31.82
N0586	Cr_Uni_041713	F:CAAGCACAGACTCTCACAACT	21	55.63	47.62	150	(CA)28
		R:CTGTGTGTGAGCGAAGTGTA	20	55.87	50
N0587	Cr_Uni_043326	F:TTGGGTATCGTACTTCGTTTA	21	55.05	38.1	157	(CA)12
		R:TCCTCTCTGGGTATGTATGTG	21	55.1	47.62
N0588	Cr_Uni_043736	F:GAACTCCTCAGCATGAACAC	20	55.71	50	157	(CA)12
		R:ATGCATCACTTTTTGATGTCT	21	54.79	33.33
N0589	Cr_Uni_044507	F:GAGTGAGCTTGGGTAACTGTA	21	54.63	47.62	143	(TG)12
		R:CAACACATGCACAAATAGACA	21	55.61	38.1
N0590	Cr_Uni_044640	F:CGCTATCTTGTTCAGTGACTC	21	55.2	47.62	134	(CA)12
		R:CGTGTTTGTGTTTGTGTATGT	21	54.47	38.1
N0591	Cr_Uni_045385	F:ATTATGTTGAGAGCACACTGG	21	55.34	42.86	156	(AG)10
		R:CGAAATCACCTTAGCTTACAC	21	54.36	42.86
N0592	Cr_Uni_045652	F:GTGTGTGTGTGTGTGTGTGTT	21	56.03	47.62	156	(GT)16
		R:AGCATGTTTATTTCCTGAAGA	21	54.24	33.33
N0593	Cr_Uni_046138	F:TTGTGCACGTGTGCGTGT	18	62.16	55.56	146	(TG)12
		R:GAAGTGAAATCAAAGCAAAGA	21	54.83	33.33
N0594	Cr_Uni_046195	F:TTGTTGGTAATTTGGATTGTC	21	55.08	33.33	151	(GT)12
		R:GCACATGTACGCTCACACT	19	55.6	52.63
N0595	Cr_Uni_046379	F:GTGGTTGTATGTATGGATGCT	21	54.96	42.86	158	(TG)12
		R:CAGAGTAAGAAGAAGCAGCAG	21	54.85	47.62
N0596	Cr_Uni_046749	F:TGCACATTTTAGCAGGTTATT	21	55.2	33.33	162	(TTC)17
		R:AGAAAGTAACAACAGCAGCAG	21	55.04	42.86
N0597	Cr_Uni_047002	F:TGATTCCCACTACAAAACAAT	21	54.67	33.33	150	(CA)12
		R:AATTGCACTGTTGAATAGCAT	21	55.01	33.33
N0598	Cr_Uni_047037	F:TAAGAGAAACATATGCCTCCA	21	55.08	38.1	157	(TC)12
		R:AAGGCCTTTGAGTAACAATTC	21	55.23	38.1
N0599	Cr_Uni_047441	F:CTTCCAGAACACACTTAATGG	21	54.9	42.86	158	(CA)12
		R:TCTATGTGTTTGTGTGGTGTG	21	55.34	42.86
N0600	Cr_Uni_048899	F:CCATTAACATGTAAAACCCTTT	22	55.02	31.82	159	(TC)16
		R:TGCTCAGTTTGTTTCTTTCAT	21	55.18	33.33
N0601	Cr_Uni_048910	F:GATAGGACCTGAGGACAAAAT	21	54.82	42.86	156	(GA)12
		R:TGGAATTCTGGACTTATCTGA	21	54.86	38.1
N0602	Cr_Uni_049680	F:TAAATGACGCAAGGAGTCTAA	21	55.32	38.1	154	(TC)12
		R:AGAGTCTGGGAAGAAACAAAC	21	55.09	42.86
N0603	Cr_Uni_053060	F:TGTGTTGATGTGCATGTGTAT	21	55.74	38.1	149	(TG)12
		R:ACAAACTCAATGAACGAGAAA	21	55.02	33.33
N0604	Cr_Uni_056500	F:GTCGTTGCTTAACACAGAAAT	21	54.65	38.1	148	(CA)12
		R:AATACGAGTGCATGAATGAAT	21	54.77	33.33
N0605	Cr_Uni_058174	F:CACACATACACACATTTACCC	21	53.71	42.86	152	(AC)10
		R:ATTAGTGTGTTGCTGAGTGCT	21	55.14	42.86
N0606	Cr_Uni_060521	F:GTTTCTGGGAATGACATTAAA	21	54.33	33.33	156	(AC)12
		R:TAATGCTGTTATTGTGTGCTG	21	55.02	38.1
N0607	Cr_Uni_060669	F:GCACAGTTATCGAAACACATT	21	55.33	38.1	138	(AC)12
		R:TGTGTATGTGTATGTGCATGTC	22	55.3	40.91
N0608	Cr_Uni_062659	F:CTGTCTCTCTCTGTCTCTCTGTC	23	55.05	52.17	150	(TC)12
		R:GTTCCTGTACTCGGCTAAAAT	21	55.26	42.86
N0609	Cr_Uni_062726	F:CATGGGAATAAAAATGTGAAG	21	54.78	33.33	149	(GT)12
		R:GCGCTCACAAGTATACACAC	20	54.33	50
N0610	Cr_Uni_062743	F:TACTCATGTCCATTCTGCTCT	21	54.95	42.86	142	(TG)12
		R:ATGTCTGAAGAGTCCTGCATA	21	54.95	42.86
N0611	Cr_Uni_062936	F:ATTTGTGTAGATGGTCATTGG	21	54.93	38.1	154	(TG)12
		R:CAGAAACAAGCCCATAGAAC	20	54.96	45
N0612	Cr_Uni_065046	F:ATATCGTGCCTCTTTTTCTTT	21	54.93	33.33	159	(TG)12
		R:GGGACGTCAGTCTAATCAGTA	21	54.37	47.62
N0613	Cr_Uni_066696	F:GCTAGAAAGGGAACAACTGAT	21	55.22	42.86	140	(TG)12
		R:CACATTGACTCTCACACACAC	21	54.79	47.62
N0614	Cr_Uni_067679	F:CAGCAGACTGCAGATAAAAAT	21	54.9	38.1	150	(TC)12
		R:GTGAAGTCTGGAGAGGACTGT	21	55.88	52.38
N0615	Cr_Uni_068133	F:AAAACAAGTTAATGCGTGTGT	21	55.02	33.33	148	(CA)12
		R:TGAGCATTTGAAGAAATTGAC	21	55.52	33.33
N0616	Cr_Uni_068279	F:GCAGTACGACTTAGGAGTCAA	21	54.8	47.62	153	(TC)12
		R:GCTCAGCAGTTTATGTTTGAG	21	55.38	42.86
N0617	Cr_Uni_068517	F:TGCCTCACATTTTAATTTCTC	21	54.65	33.33	169	(TC)12
		R:CAAATCCCATAGCAACAATTA	21	55.37	33.33
N0618	Cr_Uni_069144	F:ACACACACACAGAGGAACG	19	55.28	52.63	156	(CA)12
		R:TGGCAAAGATACACAAGAAAT	21	54.99	33.33
N0619	Cr_Uni_069210	F:CAAATCCCATAGCAACAATTA	21	55.37	33.33	169	(AG)12
		R:TGCCTCACATTTTAATTTCTC	21	54.65	33.33
N0620	Cr_Uni_069390	F:CTGTGCCACTCCTATTGATAA	21	55.44	42.86	139	(GT)12
		R:AAATGCAAATTAAAGAGTCACC	22	55.25	31.82
N0621	Cr_Uni_069594	F:TGAGGAAACGTTAGTCTGAAA	21	55.19	38.1	170	(GT)12
		R:AATGCAGACACACACACAGT	20	54.81	45
N0622	Cr_Uni_069894	F:TGTGTGTGACTGTTTGTGTGT	21	55.79	42.86	148	(TG)12
		R:AGAACACACACGTTCTGAATC	21	55.19	42.86
N0623	Cr_Uni_070151	F:TTTCTTTAGCAGAACCGTATG	21	54.93	38.1	145	(TC)12
		R:CCCAAAATAACTGTGATGAAA	21	55.25	33.33
N0624	Cr_Uni_070206	F:TGAGTCAATACCTGCTTGAAT	21	54.97	38.1	165	(CA)12
		R:TATGTGTGTGTAGGGGGTGT	20	56.11	50
N0625	Cr_Uni_070745	F:AATTTGGACTTGTTTGTGTGT	21	54.63	33.33	154	(TG)17
		R:ATGCATAGGCATGAATATTTG	21	55.32	33.33
N0626	Cr_Uni_075305	F:AACCGTTAACTATCATGTAGGC	22	55.17	40.91	153	(GT)11
		R:CACACCCCAAATATTACACAT	21	54.83	38.1
N0627	Cr_Uni_076358	F:CATGCACACATACTTACATGC	21	55.12	42.86	149	(AC)12
		R:AGAAAATAGATCCATGCAACA	21	54.91	33.33
N0628	Cr_Uni_079623	F:GCATGTGTCCTTTAGGATTTT	21	55.89	38.1	152	(TG)12
		R:AAACACAGACACAAACACACA	21	54.92	38.1
N0629	Cr_Uni_112869	F:GTGTGTGTGTGTGTGTGTGT	20	54	50	161	(GT)11
		R:CATAATCTTTGACCTCAGACCT	22	55.08	40.91
N0630	Cr_Uni_122890	F:AATCTGTAAAACCATGACAGG	21	54.25	38.1	149	(GT)12
		R:GAAACTTACACTGCGACATTT	21	54.65	38.1
N0631	Cr_Uni_123342	F:GCAGTTCTTGGTAAATCATTG	21	54.99	38.1	206	(AC)12
		R:TCAATCATACCTCCGTAAAGA	21	54.92	38.1
N0632	Cr_Uni_124910	F:CTCGCATTAATACACAAAAGC	21	55.35	38.1	166	(CA)12
		R:TGCTGAATCTTTCCTCTTCTA	21	54.5	38.1
N0633	Cr_Uni_129052	F:TGTGTGTGACTGTTTGTGTGT	21	55.79	42.86	148	(TG)12
		R:AGAACACACACGTTCTGAATC	21	55.19	42.86
N0634	Cr_Uni_129427	F:AGGGAAACGGAGAAGAAAG	19	56.02	47.37	132	(AG)12
		R:TCTGTCTCTGTCTGTCTGTCA	21	54.21	47.62
N0635	Cr_Uni_129457	F:GCATGTGTCCTTTAGGATTTT	21	55.89	38.1	158	(GT)12
		R:ACACACAGAAACACAGACACA	21	54.89	42.86
N0636	Cr_Uni_133714	F:GCATAGCTCTCCTACAAGTGA	21	54.88	47.62	175	(TC)12
		R:AATACATGATTTGGACAACCA	21	55.36	33.33
N0637	Cr_Uni_134971	F:ACATTAAAACGGTCAAATACG	21	54.52	33.33	140	(GT)12
		R:ACCTTTCTCAAGAGAGGAAAC	21	54.33	42.86
N0638	Cr_Uni_142053	F:CATTTTAAAGGGAATGTGTTG	21	54.87	33.33	148	(AG)12
		R:ATTATCAAAATGCTGGCATAG	21	54.66	33.33
N0639	Cr_Uni_142054	F:CATTTTAAAGGGAATGTGTTG	21	54.87	33.33	148	(AG)12
		R:ATTATCAAAATGCTGGCATAG	21	54.66	33.33
N0640	Cr_Uni_143322	F:ACACAAGAAACAAGCCTATGA	21	55.05	38.1	149	(CA)12
		R:AACAGTGCATGAGTCAATTTT	21	54.88	33.33
N0641	Cr_Uni_144264	F:TTACAAGCTTTTCCAGACTGT	21	54.37	38.1	145	(TG)12
		R:CAGGTTTTGTTAACTTCATGG	21	54.92	38.1
N0642	Cr_Uni_146151	F:GCCTATTGAACATTGGTGTAG	21	54.86	42.86	158	(GT)12
		R:CATTTAACACCGGTAACTTCA	21	55.36	38.1
N0643	Cr_Uni_148333	F:GAAGCAGAAACAGAAAATGAG	21	54.41	38.1	155	(AG)12
		R:AAGCCTTCCATGACTACAAAT	21	55.5	38.1
N0644	Cr_Uni_154174	F:CAGTGAGGTGACTACTGGAAC	21	54.76	52.38	158	(TG)12
		R:CTTAAACAAACACACACTCAT	21	50.3	33.33
N0645	Cr_Uni_154511	F:TGGATTGTATGTGTGTGTTTG	21	55.26	38.1	149	(TG)12
		R:CTGCAGTGTGCATTTAATCTT	21	55.66	38.1
N0646	Cr_Uni_163469	F:TGTCAGCTTCCTGTGAGTTAT	21	55.04	42.86	131	(TG)12
		R:ATATAGCTCAAGCAGTTGTGG	21	54.77	42.86
N0647	Cr_Uni_167819	F:AAAGTTTTGCCACCGTGT	18	56.55	44.44	156	(GA)12
		R:AGCAGCAGTAGCAGTAATCC	20	54.89	50
N0648	Cr_Uni_169140	F:TCCAGTATGGTGTATGTGTTG	21	54.3	42.86	146	(TG)12
		R:AGTGATGGAACAAACATCAAT	21	54.45	33.33
N0649	Cr_Uni_169141	F:TCCAGTATGGTGTATGTGTTG	21	54.3	42.86	146	(TG)12
		R:AGTGATGGAACAAACATCAAT	21	54.45	33.33
N0650	Cr_Uni_171389	F:CCTCCCTCACACACATGC	18	58.49	61.11	153	(AC)12
		R:TTACTTGGGATACTGATGTGG	21	55.11	42.86
N0651	Cr_Uni_171524	F:GAGAAATGTGTGTATGTGTGC	21	53.95	42.86	111	(GT)12
		R:GAAATTTGAAAGAAAGGGTGT	21	55.04	33.33
N0652	Cr_Uni_173859	F:TGTTTGTATGTGTGTGCATGT	21	55.82	38.1	143	(TG)12
		R:AGGTTGATGGATTAATATACCG	22	54.9	36.36
N0653	Cr_Uni_175149	F:GTTTTATGGGTTGTTGTTGTC	21	54.58	38.1	129	(TC)12
		R:GGGAGAGAGGAAGAAAGAGAT	21	55.74	47.62
N0654	Cr_Uni_176952	F:ACATTTTTACTGCTGCCTGT	20	55.07	40	141	(GA)12
		R:ACTAACTTTTCTCACCCATCC	21	54.9	42.86
N0655	Cr_Uni_179468	F:ATTATGCTTGGAGCTGTTGTA	21	55.18	38.1	146	(TG)12
		R:CCACTGACATCATTTGATAGG	21	55.53	42.86
N0656	Cr_Uni_179487	F:AAGACGAAGACGAAGAAGAAG	21	55.58	42.86	171	(GA)12
		R:TGCATACTCAATGTTAAACCA	21	54.33	33.33
N0657	Cr_Uni_181920	F:TCTGAGCAAGTTGACTAAAGG	21	54.94	42.86	145	(AG)12
		R:CTTTCACACAAACACACACAT	21	54.39	38.1
N0658	Cr_Uni_181921	F:TCTGAGCAAGTTGACTAAAGG	21	54.94	42.86	145	(AG)12
		R:CTTTCACACAAACACACACAT	21	54.39	38.1
N0659	Cr_Uni_182143	F:CCCAGAATGATAGAGAACAAA	21	54.47	38.1	157	(AC)12
		R:TGTGTGTATGTAGTGGTGGTG	21	55.2	47.62
N0660	Cr_Uni_187689	F:TCACATCTGCACACATACACT	21	54.95	42.86	173	(CA)12
		R:CTTGAAGATGCTGAAGAAAAA	21	55	33.33
N0661	Cr_Uni_190029	F:CGACATCTGTAGGATCAAATC	21	54.72	42.86	170	(TG)12
		R:AGTCAACCACAAAAATTAGCA	21	55.07	33.33
N0662	Cr_Uni_191823	F:GGGATGCCATTAGAGTATCTT	21	54.95	42.86	147	(GT)12
		R:GACAAACTCAACACACATGC	20	54.88	45
N0663	Cr_Uni_193320	F:AAATTTAGTTGTCGAAGATACCA	23	54.91	30.43	143	(AC)12
		R:TCTTGCCAATTTCTACTGACT	21	54.28	38.1
N0664	Cr_Uni_197225	F:ATATAGTCGCATGCTGAAGTG	21	55.62	42.86	148	(TC)12
		R:CACTATTCTGACACGTTGTCTT	22	54.56	40.91
N0665	Cr_Uni_198747	F:ACATACACACACTTTGTCACG	21	54.43	42.86	159	(CA)12
		R:ATGTTATCAGCATCCACCATA	21	55.47	38.1
N0666	Cr_Uni_201517	F:ACTGCCATCTTATCAGCAGTA	21	55.17	42.86	159	(TG)12
		R:GAGATGCTCTCTTCAAAATCA	21	54.72	38.1
N0667	Cr_Uni_208220	F:GTGTGCATGTGTTTGTATCTG	21	54.97	42.86	148	(GT)12
		R:CACAATGTTATCTCTGCCTGT	21	55.34	42.86
N0668	Cr_Uni_209429	F:TATCAACCTGCTGAGAAAATC	21	54.62	38.1	158	(CA)11
		R:GTGAGTGAGAGTGTGTGTGTG	21	54.86	52.38
N0669	Cr_Uni_209941	F:TTTCTCCTGCTGAAACCA	18	55.21	44.44	156	(GT)12
		R:AGACTGCAAAGTCCAGAAAGT	21	55.77	42.86
N0670	Cr_Uni_210249	F:GTTTGTGAGTGGTTCATGATT	21	54.95	38.1	123	(GT)12
		R:CACACTGGCAGTTACTACCTC	21	54.99	52.38
N0671	Cr_Uni_210551	F:GGATCTGAGGAAGAGAGAGG	20	55.5	55	165	(GA)12
		R:CAGATATGTTGTTTCCCTTGA	21	55.24	38.1
N0672	Cr_Uni_276195	F:TGTCTCTCTCTTTCTCTCTCTCT	23	53.52	43.48	153	(TG)12
		R:ATGTGCAAAAGCACAACATA	20	55.24	35
N0673	Cr_Uni_002140	F:TTAGTGCTACCATTTCTCTGG	21	54.75	42.86	147	(AG)13
		R:TGAATTCTTGTCCAGATTAGG	21	54.47	38.1
N0674	Cr_Uni_002182	F:ATCAAATGAAAGAGGGAGAAG	21	55.12	38.1	156	(AG)31
		R:TCGTCTTCTATTGTGGTAAACA	22	55.09	36.36
N0675	Cr_Uni_004172	F:GTTTTGCTTGGAGTTTTCTTT	21	55.42	33.33	135	(TA)13
		R:ACATTAGCTTTCAGGGTTTTC	21	55.23	38.1
N0676	Cr_Uni_005248	F:GCGTTCTTTGGAAGTAATCTA	21	54.04	38.1	154	(GA)13
		R:CCATTCTTGTGGTAGACTTTG	21	54.9	42.86
N0677	Cr_Uni_005463	F:TAAAGTCTTTGTCTTGGACGA	21	55.19	38.1	158	(CT)13
		R:ATCACAAAAATGTGGAGCTTA	21	54.99	33.33
N0678	Cr_Uni_006099	F:GTCACATGTATGCTTCTGCTC	21	55.93	47.62	148	(CA)13
		R:TCAAACCTGCATAGTGTTTTT	21	55.07	33.33
N0679	Cr_Uni_007163	F:CAAGCCAAACAACTTCTTTTA	21	54.98	33.33	162	(AC)13
		R:TGGATACTCAACTCCTACGAC	21	54.37	47.62
N0680	Cr_Uni_008159	F:GCAACATACATTCGCTTACAT	21	55.45	38.1	154	(CA)13
		R:AACGTACCAACACATTTTGTC	21	55.09	38.1
N0681	Cr_Uni_008506	F:TCAGTTGGATCTTTGGACTAA	21	54.95	38.1	141	(CA)12
		R:AGAGTGAGTGAGTGAGTGCAT	21	54.89	47.62
N0682	Cr_Uni_008848	F:TCACACAGTCACCTTCATACA	21	54.93	42.86	127	(CA)13
		R:TGAGTGTGTCAGTGGATGAGT	21	56.54	47.62
N0683	Cr_Uni_010127	F:TTTCTTGATGTCAAGTTTCGT	21	55.02	33.33	152	(GA)13
		R:AATTGTAGCCTTCTTTTGCTT	21	55.16	33.33
N0684	Cr_Uni_012191	F:TTTCTTGATGTCAAGTTTCGT	21	55.02	33.33	152	(GA)13
		R:AATTGTAGCCTTCTTTTGCTT	21	55.16	33.33
N0685	Cr_Uni_012949	F:AGAGAGAGAGAGAGAGGTGAGA	22	54.14	50	152	(GT)21
		R:TGAACAATTAAAGGCTACCAA	21	55.18	33.33
N0686	Cr_Uni_013114	F:GCAGTAGCAACACAAAACAAT	21	55.57	38.1	161	(TTC)20
		R:ATCCCCAAAATAATTTGTCTC	21	54.79	33.33
N0687	Cr_Uni_013462	F:AAACAAAGATCAGGGAGTCAT	21	55.3	38.1	149	(TC)19
		R:ATGGTGCAGAGAGAGAGAGA	20	55.03	50
N0688	Cr_Uni_014606	F:GAGTGATCAAGGTCAAGGAGT	21	55.8	47.62	138	(GT)13
		R:GGATCTGTTTCTTGCTCTTCT	21	55.33	42.86
N0689	Cr_Uni_015413	F:TCAAGGAATGAGCTTAGTCTG	21	54.85	42.86	141	(CA)13
		R:CCATTCTTCAGTGAATGCTTA	21	55.56	38.1
N0690	Cr_Uni_019991	F:TACTCCTGTTCTTGCCAAGTC	21	57.07	47.62	156	(TG)13
		R:TAGTCAGACATGCTTCCTGAT	21	54.95	42.86
N0691	Cr_Uni_020954	F:ACTAAAGTCATTTGCACGAGA	21	55.22	38.1	178	(GT)13
		R:AACAAAAGTCATTGAAAGCTG	21	54.79	33.33
N0692	Cr_Uni_023468	F:TCAATTACTGTGTTGGGTTGT	21	55.51	38.1	146	(GT)13
		R:ATGTGAGTGTGTGGCAATAGT	21	55.53	42.86
N0693	Cr_Uni_023790	F:CACTCCTGTTTCACGAATCT	20	55.28	45	163	(CT)13
		R:CAATGTATTCGTGTAGCTTCC	21	55.02	42.86
N0694	Cr_Uni_023831	F:TTGACTGAGAGATGTGAGGTC	21	55.24	47.62	140	(CA)13
		R:TTCTTGGCTTAAGAGAGTGTG	21	54.94	42.86
N0695	Cr_Uni_024510	F:TTCTGGAAACCAATACTTTGA	21	54.97	33.33	149	(TG)13
		R:TTACTTAAACATCCATGCACA	21	54.33	33.33
N0696	Cr_Uni_024999	F:CACAAAGCATTTTCTTGAGAG	21	55.36	38.1	183	(AG)10
		R:CTGTTTCTCTCGCTCTGTCT	20	54.87	50
N0697	Cr_Uni_025624	F:ATTCATTTGATCACTGCTGAG	21	55.38	38.1	151	(AC)13
		R:ATCCTCAGGAAATAACCCATA	21	55.21	38.1
N0698	Cr_Uni_026309	F:AGAATTAAGCTTACCCTGCAT	21	54.97	38.1	167	(AC)13
		R:GGTGTAAACATCACCACAGAT	21	54.81	42.86
N0699	Cr_Uni_026738	F:AGATGTGTAAAGGCACGTATG	21	55.38	42.86	153	(AC)13
		R:TACACGTGTGTGTATGGTAGC	21	54.59	47.62
N0700	Cr_Uni_027092	F:GTAAAGTGTCATTGTGTGCAA	21	54.69	38.1	157	(GA)13
		R:GTTTCTCCATCCATCCTC	18	52.41	50
N0701	Cr_Uni_027777	F:CTCTTCCATGCCTAGTTTACA	21	54.75	42.86	161	(AC)13
		R:AACTTGCAGTTTTGTTGGTAG	21	54.75	38.1
N0702	Cr_Uni_028139	F:GCTGAATAGCTGGCTTATGTA	21	55.03	42.86	146	(GA)13
		R:TGTCTCTCTCTGTCTCTCTCTGT	23	55.05	47.83
N0703	Cr_Uni_029017	F:TAGACTTCTTTCGTTCGAGTG	21	54.94	42.86	157	(AC)13
		R:ATATGTGCAAGTTTTCGAAGT	21	54.19	33.33
N0704	Cr_Uni_029981	F:GTGGGTGCTTCGTGTTTT	18	57.03	50	155	(AC)13
		R:GGCCATTTAATTGTGTGTTT	20	55.09	35
N0705	Cr_Uni_032044	F:TACACTCCATTTCTGAGCTTT	21	54.28	38.1	150	(TC)13
		R:ACACAGAAACCAAGACATCTG	21	55.2	42.86
N0706	Cr_Uni_032381	F:TCCTGGGTGTTTGTATAAAGT	21	53.88	38.1	149	(AG)13
		R:TGGAAACCTTTTGATAGATGA	21	54.89	33.33
N0707	Cr_Uni_033392	F:AAGTACATGCTGAAACACACA	21	54.24	38.1	148	(AC)10
		R:TGTGAATGGGCAAGTATAAGT	21	54.86	38.1
N0708	Cr_Uni_033457	F:TTACCCATATAGTGCATGAAGA	22	54.99	36.36	174	(CA)13
		R:GAATACCTTTGTGTCAGGGTA	21	54.25	42.86
N0709	Cr_Uni_034483	F:ACCTTCCTCAGTAGAACCAGA	21	55.54	47.62	162	(GT)13
		R:ATAGGTATGTGTGCACATGGT	21	55.32	42.86
N0710	Cr_Uni_034543	F:GCGTTCTCTGCTGTATTGTAT	21	54.76	42.86	148	(TG)13
		R:GCTTCTGAGATCTTGAATCCT	21	55.25	42.86
N0711	Cr_Uni_035228	F:AAATGGTTTGTCAGTGCTCTA	21	55.05	38.1	162	(CT)13
		R:CTTTGACCTTGTCATGTTGAT	21	55.13	38.1
N0712	Cr_Uni_036069	F:GTACACCCTCTCACTGTCAAA	21	55.2	47.62	150	(GA)13
		R:CTCACCCTGCCTGTCTAGT	19	55.29	57.89
N0713	Cr_Uni_037568	F:AGACACAGGGGAAGACTTG	19	55.07	52.63	164	(TG)13
		R:CTACTTCAAGACGAAGAAACG	21	54.55	42.86
N0714	Cr_Uni_037727	F:CCTGAGGTACAATGTGGTTTA	21	55.19	42.86	150	(GA)13
		R:GTTGTAGCGGGAGTGTTTT	19	55.3	47.37
N0715	Cr_Uni_038977	F:TCCTAGAAGTGCTTTGTGAAG	21	54.94	42.86	149	(TG)13
		R:GAAAACCTGTCACTTCATGTC	21	54.64	42.86
N0716	Cr_Uni_040716	F:GAAGGTGAGTGTCAATGTGAT	21	54.93	42.86	151	(TG)27
		R:GCTTCTTATGTCATTTGCGTA	21	55.74	38.1
N0717	Cr_Uni_044552	F:AGTAAGAGAGGTGACGGAGAT	21	54.62	47.62	151	(GT)13
		R:ACACACACACACACACACTCT	21	54.6	47.62
N0718	Cr_Uni_045989	F:TGGAAAGGGGGAGAGAGT	18	57.09	55.56	146	(GA)13
		R:CCTGATTCTATCAAACGAAAA	21	54.66	33.33
N0719	Cr_Uni_046034	F:AAAAATTGTAGGAAAAGTCAGG	22	54.5	31.82	157	(CA)13
		R:CTGGTATTGAGGTCTCCTTTT	21	55.07	42.86
N0720	Cr_Uni_046149	F:CTCTTCTTTCTTTTTCACTTTTC	23	53.76	30.43	149	(TC)13
		R:GCCACTCTTATGCTTCTCTTT	21	55.53	42.86
N0721	Cr_Uni_046284	F:GCTTACTCAGGACAGGATTTT	21	55.22	42.86	150	(GT)13
		R:TACACACACACAACACACACA	21	55.03	42.86
N0722	Cr_Uni_046989	F:CTGTGTTTACAGCCTTGTTTT	21	54.75	38.1	130	(AG)13
		R:AGTTAGGTACGTCCTGCTTTT	21	54.95	42.86
N0723	Cr_Uni_047281	F:TGGAGGTAGGGAATGTCTG	19	55.95	52.63	155	(TG)13
		R:TTGTCAGCCTCTTACACTCAT	21	55.04	42.86
N0724	Cr_Uni_048052	F:TCCAAAGCATTTTATGGACTA	21	55.1	33.33	146	(TG)13
		R:GTCAAGCCATCACAATGTACT	21	55.16	42.86
N0725	Cr_Uni_054644	F:AATTTCTTGTAGTGGCAAAGA	21	54.32	33.33	149	(AG)13
		R:AAAAGGCATAGGCCTACATTA	21	55.76	38.1
N0726	Cr_Uni_066555	F:AGTCAGCCATAGTGTGTCAGT	21	54.78	47.62	138	(CA)13
		R:CTGTCCTCCAAACAAATAAAA	21	54.59	33.33
N0727	Cr_Uni_067109	F:TTCATGCATGGTTTTAACTCT	21	54.99	33.33	154	(TG)18
		R:TCTGCCACCATGATTCTAATA	21	55.77	38.1
N0728	Cr_Uni_068171	F:TCATCTTCGTCTTCTTCGTT	20	55.07	40	151	(GA)16
		R:CAGATTACTTGCATTTTGTGA	21	54.03	33.33
N0729	Cr_Uni_070521	F:CACATATGCATACACTCATGC	21	55.03	42.86	152	(CA)13
		R:TGGTCAGTCGGTCTATCTGTA	21	55.78	47.62
N0730	Cr_Uni_079548	F:AAAGTTTTGCCACCGTGT	18	56.55	44.44	158	(GA)13
		R:AGCAGCAGTAGCAGTAATCC	20	54.89	50
N0731	Cr_Uni_128251	F:TTACTGAACGAACTTGAAAGC	21	54.95	38.1	126	(CA)13
		R:GTGTATGTGTTGTGTGTGCAT	21	55.17	42.86
N0732	Cr_Uni_129243	F:ACTGCTTTCACCTGTGTGTAT	21	54.81	42.86	149	(GT)13
		R:CATTCCAGTTTCATTTTGTTC	21	54.79	33.33
N0733	Cr_Uni_129244	F:ACTGCTTTCACCTGTGTGTAT	21	54.81	42.86	149	(GT)13
		R:CATTCCAGTTTCATTTTGTTC	21	54.79	33.33
N0734	Cr_Uni_142882	F:GTGTGTGTGTGTGTGTGTGTA	21	54.3	47.62	159	(TG)10
		R:TTCTGAGGCTGCTATTACTTG	21	55.07	42.86
N0735	Cr_Uni_144667	F:TTTGGAAGAGATGCAGTATGT	21	54.97	38.1	155	(TG)13
		R:ACTCACAAATACACATGCACA	21	54.97	38.1
N0736	Cr_Uni_148241	F:TTGTATTGTGTGCGAGCAT	19	56.16	42.11	165	(GT)13
		R:GATCATGCAATCTCCTTCTC	20	54.7	45
N0737	Cr_Uni_152857	F:CTCTTTGCCATATTGTATTGG	21	54.98	38.1	174	(TG)13
		R:GTTGTGAACACACATCCAAA	20	55.19	40
N0738	Cr_Uni_167820	F:AAAGTTTTGCCACCGTGT	18	56.55	44.44	158	(GA)13
		R:AGCAGCAGTAGCAGTAATCC	20	54.89	50
N0739	Cr_Uni_174433	F:AAGTCCCTTTTCCTCCTAGTT	21	55.31	42.86	166	(AC)13
		R:AGCTTTTTGGTATCTCAGGAT	21	54.76	38.1
N0740	Cr_Uni_187203	F:CCTATTTTATTGTTGGCCTTC	21	55.59	38.1	150	(GA)13
		R:CCACTGTCTGTCTGTCTCTGT	21	55.26	52.38
N0741	Cr_Uni_192737	F:GCTCCCTGAGTAAACTTGTCT	21	55.29	47.62	158	(TG)13
		R:GTTGAACAACTGAAATTGAGC	21	55.01	38.1
N0742	Cr_Uni_195306	F:TTGACTGAGAGATGTGAGGTC	21	55.24	47.62	140	(CA)13
		R:TTCTTGGCTTAAGAGAGTGTG	21	54.94	42.86
N0743	Cr_Uni_000427	F:TGAGATTGGCGCTATATAAGA	21	55.36	38.1	149	(ATAC)16
		R:TTTCGTTTGCTATTTTGTCA	20	54.61	30
N0744	Cr_Uni_001401	F:TAAGATCCTTACCATGCATTT	21	54.07	33.33	148	(CT)14
		R:GTTTTGCCAACCAATTACTTA	21	54.64	33.33
N0745	Cr_Uni_001583	F:GACTGCGTGCTTTCTATACC	20	55.15	50	145	(CA)11
		R:ATTTTGTGTGTGTGTGTGTGT	21	54.58	38.1
N0746	Cr_Uni_001737	F:TAACACTTGGCTTAAAGATGG	21	54.78	38.1	136	(TG)14
		R:AGTACTGTGCTGCATGCTTAT	21	55.27	42.86
N0747	Cr_Uni_001848	F:ACTTGGTACATGTTGAAGGTG	21	55.08	42.86	134	(TG)14
		R:ACCACAAATCTCAACACACAT	21	55.33	38.1
N0748	Cr_Uni_002883	F:TGCAGTCATGTACACTCACAC	21	55.5	47.62	170	(CA)14
		R:GAACATAGGCCTTCAATGTTA	21	54.52	38.1
N0749	Cr_Uni_003193	F:GTATGTGCAGAAATGATGTTG	21	54.1	38.1	150	(CA)14
		R:TTCAAAACTCCTTAACAATGC	21	54.73	33.33
N0750	Cr_Uni_006482	F:GCATCTGACAGGTTAGAGAAA	21	54.67	42.86	153	(CT)14
		R:AATAAACACCTTTTCCCATTC	21	54.87	33.33
N0751	Cr_Uni_007027	F:CAATTACAGAGGACTTTGGAG	21	54.13	42.86	150	(CA)14
		R:TGCATGATGTGTGTGTATATGT	22	54.78	36.36
N0752	Cr_Uni_007058	F:TGAGCATACAAAGAAGAGGAA	21	55.28	38.1	152	(CA)14
		R:ATCTACTGCATCTGACTGTGG	21	55.33	47.62
N0753	Cr_Uni_010012	F:TCCCATCTCTCTCTCTCTCTC	21	55.2	52.38	159	(CA)20
		R:TCAATTCAAACAGCAGAGAAT	21	55.1	33.33
N0754	Cr_Uni_010354	F:CAAGTCCCATTCTTACTGATG	21	54.82	42.86	148	(AG)14
		R:TATTTTCATGTTCCTCAATGC	21	55.32	33.33
N0755	Cr_Uni_010896	F:GCAGAGATAGCTTCATCAGTG	21	55.29	47.62	165	(TG)14
		R:TTTTCTTTTCCCTCTCTCTTT	21	54.22	33.33
N0756	Cr_Uni_011022	F:TGTGTCCTTCAACAAAGAACT	21	54.92	38.1	149	(TG)14
		R:ACATACACTCACTCCCTCTGA	21	54.66	47.62
N0757	Cr_Uni_011273	F:TCCTTCACTCACCTCAAATTA	21	54.95	38.1	158	(GT)14
		R:CCTGTCTGCCATCTCTGT	18	54.34	55.56
N0758	Cr_Uni_011766	F:GACACACACACACACACACA	20	55.28	50	114	(CA)10
		R:CCAATGTACACTCTGCTACCT	21	54.5	47.62
N0759	Cr_Uni_012268	F:ATGTGTGTGTGAGCATGTGTA	21	55.83	42.86	151	(TG)14
		R:GTGGAAGGATTAGTGTTTTCC	21	55.31	42.86
N0760	Cr_Uni_012336	F:AGGGACCCTATCTCAGTAGC	20	54.98	55	144	(AG)14
		R:TGAAGAGCTCGACAGTAGTTT	21	54.5	42.86
N0761	Cr_Uni_012351	F:TGTCAAAATCTCACTTGGAGT	21	54.83	38.1	165	(AC)14
		R:TGACCAAAATATCTCAAATGG	21	55.17	33.33
N0762	Cr_Uni_012656	F:CTCATGCATGTGTGTTTATGT	21	54.46	38.1	149	(GT)14
		R:GCAAGAAAACCATCAGGTACT	21	55.97	42.86
N0763	Cr_Uni_012678	F:AATCAAATTGCAAAAGGAGA	20	55.02	30	151	(AG)14
		R:TTGATTGATTTCTGCTTAGGA	21	55.21	33.33
N0764	Cr_Uni_013459	F:GGCCTACTCAAATAAACCATT	21	55.05	38.1	167	(TC)21
		R:TCGTCGCTCTTGTAGATACTC	21	54.88	47.62
N0765	Cr_Uni_013461	F:AAGATCAGGGAGTCATCTGTT	21	55.29	42.86	162	(TC)14
		R:GCCTTTCTTACATTCATTCCT	21	55.15	38.1
N0766	Cr_Uni_013488	F:ATGCCATTAAAAAGGGAAAT	20	55.35	30	176	(CT)14
		R:GCAACCACCAAGATCAGA	18	55.33	50
N0767	Cr_Uni_014076	F:TACTGTGTGTGTGTGTGTGTG	21	54.52	47.62	148	(GA)12
		R:CTGTTCCATCCATAGTCACAT	21	54.91	42.86
N0768	Cr_Uni_014232	F:CTCATCACTGCTGTCATTGTA	21	54.76	42.86	151	(CAT)9
		R:TCGACCTTTATTGTTGTTGTT	21	54.91	33.33
N0769	Cr_Uni_014865	F:ATCAAAACACACACACGTACA	21	54.89	38.1	150	(AC)11
		R:TTCTTTGTCAACCAGTTTTGT	21	54.94	33.33
N0770	Cr_Uni_015622	F:CTTGCTGTACAGGACAAAACT	21	54.72	42.86	151	(AG)14
		R:TTCAGAATGGTTAGCACAAAT	21	54.99	33.33
N0771	Cr_Uni_016374	F:AGATTCAACTTCAACCCTCAG	21	55.96	42.86	141	(TC)11
		R:GAGAGAGTGTGTGTGTGTGTG	21	54.86	52.38
N0772	Cr_Uni_017401	F:GCATGCATGTTAGGCTATAAG	21	55.31	42.86	167	(AC)14
		R:TGTGTATGTGTGTGTGCAGAT	21	55.83	42.86
N0773	Cr_Uni_017668	F:ATGTGTCTGTTTGTCTGTGTG	21	54.35	42.86	169	(TG)14
		R:GTCTGATAGCCCTTCTGAAAT	21	55.14	42.86
N0774	Cr_Uni_019409	F:CTCAGACACACACACACACAT	21	55.21	47.62	154	(AC)13
		R:TGTCTGTCTCCAACTCTATCG	21	55.47	47.62
N0775	Cr_Uni_019413	F:ATATACAAGAAGCGTGCACAT	21	55.05	38.1	136	(AC)14
		R:TAGAGGTACATTCAGGATTGC	21	54.49	42.86
N0776	Cr_Uni_023054	F:TGGACAGTGATTTACACCAAC	21	55.94	42.86	145	(GA)14
		R:GATCCCTTGATTCTCTTTTGT	21	54.95	38.1
N0777	Cr_Uni_023657	F:GTCTGTCTGCTCTCCACTAGA	21	54.7	52.38	150	(TC)14
		R:CGACAGGTCCTTCAGGTAT	19	55.04	52.63
N0778	Cr_Uni_025028	F:CTCACTTGTTCCTTTGTTCAC	21	54.92	42.86	144	(CA)14
		R:CAATCTGCCACAACTCTGTAT	21	55.34	42.86
N0779	Cr_Uni_025466	F:TCTCTCATGTCTTCATTCCAT	21	54.65	38.1	160	(GA)14
		R:GTCTCCCTTTCTTTCCTTACA	21	55.2	42.86
N0780	Cr_Uni_026317	F:CAGGAACAAACACAGACTCTC	21	54.89	47.62	140	(TG)14
		R:TGCATGCATAGATGTGTGATA	21	56.1	38.1
N0781	Cr_Uni_026491	F:CCGCTTTGAAAATTCTTATT	20	53.99	30	154	(CT)14
		R:GTGCACGTTAAGAGCTAAGAG	21	54.73	47.62
N0782	Cr_Uni_026957	F:GCATTTTCATATCTCCACAAT	21	54.26	33.33	154	(TG)14
		R:ACCAATGTAAAAACAAACTGC	21	54.52	33.33
N0783	Cr_Uni_027309	F:TCAGACTTGATCTCACACACA	21	55.05	42.86	149	(GA)18
		R:CTTCTTGTTCATTCTCTGTGC	21	55.17	42.86
N0784	Cr_Uni_027546	F:AACACACACAAACACACACAT	21	54.58	38.1	153	(AC)14
		R:TGAATCCTGTCTGAACTGACT	21	54.8	42.86
N0785	Cr_Uni_027740	F:TTCAAGAACAAAGACAGGAAA	21	55.16	33.33	158	(GT)14
		R:AACACACACACAGGCATTC	19	55.18	47.37
N0786	Cr_Uni_027967	F:GGCCAAGAAAAATGACTAGAG	21	55.78	42.86	151	(AG)14
		R:AAATGATTCAAGAAAGGATGTC	22	54.98	31.82
N0787	Cr_Uni_029366	F:CCAAATGTATGAAGTCATTGAA	22	55.26	31.82	145	(CA)14
		R:TGCACATGAAAGTGCAAG	18	55.05	44.44
N0788	Cr_Uni_029633	F:CTTTTTGGATTTAAGAGCAC	20	51.98	35	153	(CA)17
		R:TGCACACTATTAACTCACTGG	21	53.94	42.86
N0789	Cr_Uni_029802	F:ACGCGAAACTTACTGTTGTAG	21	54.94	42.86	139	(AC)14
		R:TACAGTGTTTCACATGCTTTG	21	54.88	38.1
N0790	Cr_Uni_031015	F:TTACAAGCACAAATTCACACA	21	55.31	33.33	148	(AC)10
		R:TACATTGTCAACACGTTTCCT	21	55.68	38.1
N0791	Cr_Uni_031207	F:GTGCTGAAGCAGTAACCTTC	20	55.18	50	164	(TG)14
		R:TTTTCCTATCTGTCCTTCACA	21	54.95	38.1
N0792	Cr_Uni_031503	F:GAGCTTACTTCGAGAAACCAT	21	55.37	42.86	148	(TC)14
		R:AAGGTCAAAGAGTGAGGAAAG	21	55.26	42.86
N0793	Cr_Uni_032475	F:GTGGGAATATCAAATCCTTTT	21	54.79	33.33	152	(AG)14
		R:TATGAGGTGGTGTTGATTGTT	21	55.43	38.1
N0794	Cr_Uni_032776	F:TTTTCATCACCATCTGGATAC	21	54.98	38.1	151	(CA)14
		R:ATTTGTCAGACTGCTTGTTGT	21	54.94	38.1
N0795	Cr_Uni_035230	F:AGTGACAAAGCCAGAATATGA	21	54.97	38.1	134	(GA)14
		R:ATGTGTGCACCTAAGAGCTAA	21	55.25	42.86
N0796	Cr_Uni_036729	F:CAGAGACGTCATTTCCAACT	20	55.28	45	150	(AG)14
		R:CGAAAACCCTTTAAGTTTAGG	21	55.05	38.1
N0797	Cr_Uni_037330	F:CTTCACCCTATATTGCAACTG	21	55.04	42.86	144	(CT)20
		R:AAGTCCCTGACAATGAATCTT	21	55.3	38.1
N0798	Cr_Uni_040172	F:AGGAGATGTAAAGGAGGACAG	21	55.06	47.62	150	(CA)14
		R:GTCTGTGTGTGTTTGTGCAT	20	55.29	45
N0799	Cr_Uni_040199	F:GCTTGTAGTTCTTGCCTTTCT	21	55.6	42.86	165	(GT)14
		R:ATTAGTTGTTACCACGCAAAA	21	55.12	33.33
N0800	Cr_Uni_043754	F:TGAAGACAAAGTAGGGTTGTG	21	55.39	42.86	151	(AC)14
		R:CCTGTTGTTTGTGTGTATGTG	21	54.9	42.86
N0801	Cr_Uni_044535	F:TAGTTCTGGGCATCTATTTCA	21	55.08	38.1	140	(CT)14
		R:GAATGGATGAATTGCTGTAAG	21	54.91	38.1
N0802	Cr_Uni_045321	F:TAGAAATGGGAAGGATGAAAT	21	55.33	33.33	148	(TG)14
		R:ACTCCAATGTGAGTTTCAAGA	21	54.83	38.1
N0803	Cr_Uni_045484	F:CACTACATTTTCCTTCCATCC	21	56.16	42.86	163	(TCCA)12
		R:CACATGGGATAATAACTTGGA	21	55.05	38.1
N0804	Cr_Uni_046432	F:GGAGGATATCCCAGTTTTTAC	21	54.39	42.86	150	(TG)14
		R:AAAAATCCCCTAGGACAAAA	20	55.39	35
N0805	Cr_Uni_054887	F:CATAAGCATGTGTATGTTTGG	21	54.2	38.1	159	(GA)14
		R:CCATGTACACGACTCTACCAT	21	55.04	47.62
N0806	Cr_Uni_063047	F:TTCATAGTTCTGATCCCACAC	21	55.05	42.86	145	(TG)14
		R:GTTAAAGGTGCTCAAAAAGTG	21	54.41	38.1
N0807	Cr_Uni_063454	F:GTCTGTGTCCTAGTGGATCTG	21	54.66	52.38	154	(CA)14
		R:CCACTGCCTACCTGAACTAC	20	54.89	55
N0808	Cr_Uni_067457	F:AGGAAACTCTCACACACACAC	21	55.09	47.62	154	(AC)14
		R:TGAAAATGTGGCTAAGTCAGT	21	55.05	38.1
N0809	Cr_Uni_070214	F:ACAAGAGCATCAACGTCCT	19	55.73	47.37	144	(TG)14
		R:CACATGTGCATGCTTACATAC	21	55.12	42.86
N0810	Cr_Uni_070425	F:GGACTCCATGTACAATCAAAT	21	53.97	38.1	156	(CA)14
		R:CATATCCTTCATTTACACATGC	22	54.82	36.36
N0811	Cr_Uni_079593	F:TCTGGCTCCTTAGTAATGTGA	21	55.15	42.86	155	(TG)11
		R:CAAACCATCAACCTACTGAAC	21	54.72	42.86
N0812	Cr_Uni_131453	F:TTAGGTGGTTTTTCACAAGAA	21	55.05	33.33	153	(CT)14
		R:GTGTGAGTGTGTGTGAATGTG	21	55.7	47.62
N0813	Cr_Uni_131454	F:TTAGGTGGTTTTTCACAAGAA	21	55.05	33.33	153	(CT)14
		R:GTGTGAGTGTGTGTGAATGTG	21	55.7	47.62
N0814	Cr_Uni_131455	F:TTAGGTGGTTTTTCACAAGAA	21	55.05	33.33	153	(CT)14
		R:GTGTGAGTGTGTGTGAATGTG	21	55.7	47.62
N0815	Cr_Uni_131456	F:TTAGGTGGTTTTTCACAAGAA	21	55.05	33.33	153	(CT)14
		R:GTGTGAGTGTGTGTGAATGTG	21	55.7	47.62
N0816	Cr_Uni_141752	F:TTGCAGATTTTGTGTGTATTG	21	54.81	33.33	151	(GA)14
		R:CACCCAAAGAGTGTAAAAGAA	21	54.64	38.1
N0817	Cr_Uni_151119	F:TTAGTGTGAATGTGATGCAAG	21	54.79	38.1	162	(AC)14
		R:AGGGAAGGATATGTTTCAGAT	21	54.36	38.1
N0818	Cr_Uni_152858	F:CAAGAGTGTGTGTGAGTGTGT	21	54.4	47.62	143	(GT)14
		R:ATCCAAATGCAAACATACAAG	21	55.27	33.33
N0819	Cr_Uni_154632	F:GCAGCAGAAACAGCAGTAGTA	21	56.07	47.62	157	(GTA)8
		R:TAATCATCAAGCCCAAAACTA	21	55.1	33.33
N0820	Cr_Uni_158090	F:GGGAGAAAGCAAAGGAGA	18	55.39	50	125	(CCA)8
		R:TAGGGAGGTACGATAGTGACA	21	54.85	47.62
N0821	Cr_Uni_158091	F:GGGAGAAAGCAAAGGAGA	18	55.39	50	125	(CCA)8
		R:TAGGGAGGTACGATAGTGACA	21	54.85	47.62
N0822	Cr_Uni_161491	F:TGTCTCTCTCTCAGTCTCTGTCT	23	55.05	47.83	151	(TC)14
		R:TGTAGTGTCTTCACTGTGCTG	21	54.92	47.62
N0823	Cr_Uni_167821	F:AAAGTTTTGCCACCGTGT	18	56.55	44.44	160	(GA)14
		R:AGCAGCAGTAGCAGTAATCC	20	54.89	50
N0824	Cr_Uni_173802	F:CGGCCTTTGATAAACTGT	18	53.69	44.44	162	(AG)14
		R:CCTACGTCATAAAGCTGGTTA	21	54.81	42.86
N0825	Cr_Uni_182267	F:ATCAAAATCCATTTTCAAGC	20	54.38	30	145	(AC)14
		R:AACAACATAGGACATTTGCAG	21	55.34	38.1
N0826	Cr_Uni_187645	F:TAAGCCACCAGTTTTAACAAG	21	54.86	38.1	154	(GT)14
		R:AAAGGAACAAAACACACAACA	21	55.72	33.33
N0827	Cr_Uni_195106	F:TTTGATTGCTACTTTGTTTGG	21	55.64	33.33	152	(TG)14
		R:AATTGCACACATTCACACAT	20	54.68	35
N0828	Cr_Uni_202341	F:ACAGGCATACTTGTTCACATC	21	55.16	42.86	126	(AC)14
		R:CGTGTGTGTATGTGTGTGTG	20	54.96	50
N0829	Cr_Uni_002201	F:CAATAATCAAAGATGGTTTGG	21	54.78	33.33	150	(CT)15
		R:GAAATGAATGAACCACAAAGA	21	55.19	33.33
N0830	Cr_Uni_002230	F:TCTATCCATCTCACCTTCTTG	21	54.43	42.86	140	(AC)11
		R:AGTGCGAATGTGTCTATGTGT	21	55.7	42.86
N0831	Cr_Uni_002667	F:GTCTGTGGTCAGTCTGTCTGT	21	55.07	52.38	153	(CA)15
		R:TAGAGCTGTTTCCAAGTGTGT	21	55.12	42.86
N0832	Cr_Uni_002848	F:CTTCGATTTCTGCATTTTATG	21	55.25	33.33	157	(AGAC)14
		R:TGTCTCTGTCTCTCTCTGTCTG	22	54.75	50
N0833	Cr_Uni_004529	F:ACACTGGACCTTTTGTGTATG	21	55.08	42.86	135	(TG)15
		R:CACACACGCATATACTCGTACT	22	55.5	45.45
N0834	Cr_Uni_007370	F:GATCAGTGCACCAGGATTAT	20	54.97	45	150	(TG)15
		R:CCACTATGAATTCCATTCAAC	21	54.58	38.1
N0835	Cr_Uni_008487	F:GGTTTTCACACATATCGTCAT	21	54.92	38.1	148	(TG)15
		R:ATTCTGATTTCGTGTTCATTG	21	55.23	33.33
N0836	Cr_Uni_010450	F:ACCTACCACAACAACCGTAA	20	55.54	45	142	(TG)15
		R:AGGACGTAGTGACTGTCTGTG	21	55.31	52.38
N0837	Cr_Uni_010617	F:GACTTGTCTGCAGAATCTCAA	21	55.6	42.86	143	(AC)38
		R:GACGTTTGATACTTGTTGTGC	21	55.83	42.86
N0838	Cr_Uni_010803	F:GGGTTTCGAATAAACTAGAGG	21	54.79	42.86	157	(ATGA)16
		R:CAATTGTATCAACAGCAGGTT	21	55.34	38.1
N0839	Cr_Uni_011872	F:TTGTTCAGACACAAACTTCG	20	54.8	40	147	(CA)15
		R:ACTCTGTGTGTGCATGTGTAA	21	55.05	42.86
N0840	Cr_Uni_013220	F:GCACATGCATATACTTATGAAGA	23	54.77	34.78	150	(CA)13
		R:TGAGTGTGACTGTGTGTGTTT	21	54.89	42.86
N0841	Cr_Uni_013282	F:AGTTATGCATGATAGCATTTTG	22	54.75	31.82	152	(TG)15
		R:GAAAATGGATTCTTTTCTTCTG	22	54.89	31.82
N0842	Cr_Uni_013478	F:ACACACACACTGACATCCAC	20	54.89	50	158	(CA)36
		R:TATCTTCTGTGTGCCTGTGTA	21	54.34	42.86
N0843	Cr_Uni_014048	F:ATTTGTGTCAATTTCAACCAC	21	54.97	33.33	163	(AC)15
		R:CGGAGATTTTGGACATGTAT	20	55	40
N0844	Cr_Uni_014594	F:GGCATGGATGATGTAATTAAG	21	54.72	38.1	202	(TC)15
		R:TGCTTCATACCCAAAGTTAAA	21	55.18	33.33
N0845	Cr_Uni_014782	F:ACACACACATGTAGACACACG	21	55.26	47.62	169	(CA)15
		R:TTGGGCTACAGTGTCAATATC	21	55.26	42.86
N0846	Cr_Uni_015233	F:CTCTCTCTCTCTCTCTCTCTCTC	23	52.68	52.17	150	(CA)14
		R:AACTTGACAAGAGAAGGGTTG	21	56.03	42.86
N0847	Cr_Uni_015943	F:TATCATGCTGGATCTACGACT	21	54.92	42.86	152	(TG)11
		R:TCACACACACACACACACATA	21	54.93	42.86
N0848	Cr_Uni_016671	F:TAATTATTAGGGAGCAACGAA	21	54.44	33.33	154	(GT)15
		R:ACCGTTACACTCACACTCACT	21	54.7	47.62
N0849	Cr_Uni_017815	F:ATGTGTCTGTTTGTCTGTGTG	21	54.35	42.86	171	(TG)15
		R:GTCTGATAGCCCTTCTGAAAT	21	55.14	42.86
N0850	Cr_Uni_022302	F:CTTGCCACAGAAGTCATAAAC	21	55.05	42.86	195	(CA)15
		R:TTTGTTCTTTACGTCTGGAAG	21	54.8	38.1
N0851	Cr_Uni_022356	F:GGCTGAAACCTAAAGAACACT	21	55.3	42.86	156	(AG)15
		R:TAGGTACTCTCCGAGTTGACA	21	55.05	47.62
N0852	Cr_Uni_023583	F:CGTCATAGCTGGCTAAACTT	20	54.92	45	151	(CT)15
		R:ATAGGGAAGGGGATATAGAGC	21	55.54	47.62
N0853	Cr_Uni_023954	F:GAATGTCATGTTTTGCATGTT	21	56.01	33.33	162	(TG)15
		R:ACGTACACCACCAACAACTAC	21	55.03	47.62
N0854	Cr_Uni_024050	F:AACATCAGTGGTGTGTGGTAG	21	55.9	47.62	145	(TG)15
		R:CTCCACATGGGTGAGTGC	18	58.49	61.11
N0855	Cr_Uni_024623	F:CAACACACTCATATGCACAAT	21	54.46	38.1	147	(AC)15
		R:GAAAAGAACCCATCTAGGAAA	21	55.13	38.1
N0856	Cr_Uni_024684	F:TGAATTAAACACACACACAGG	21	54.53	38.1	136	(AC)15
		R:CGGTAGCATCAGTGAAACC	19	56.67	52.63
N0857	Cr_Uni_025053	F:GATTACTGATGATGTGCCAAC	21	55.51	42.86	161	(TG)15
		R:GAACACAAATGAATGCTCACT	21	55.29	38.1
N0858	Cr_Uni_026220	F:CAAGATCAAGGCAACAGAATA	21	55.56	38.1	155	(CA)15
		R:GTCACGTGTATGAAAGTAGGC	21	54.91	47.62
N0859	Cr_Uni_026752	F:ATTAGGACATTCTGTGTGTGC	21	55.16	42.86	165	(TG)25
		R:AGCCTTCATAACCTTTCTTTC	21	54.51	38.1
N0860	Cr_Uni_027056	F:ACGTGTGACAAGTTGGTAAGA	21	55.76	42.86	164	(GA)15
		R:TTTCACTTCTGCCTGGTAATA	21	55.16	38.1
N0861	Cr_Uni_027384	F:TGTGCATACACCTACACACAC	21	55.37	47.62	125	(CA)15
		R:GTTTATGTGAATGCTTTGCTT	21	54.75	33.33
N0862	Cr_Uni_027486	F:GCAGAGTTTGATTTCTAAGCA	21	55.02	38.1	167	(CT)15
		R:GCTTGTCTCTATCAGCTTTCA	21	55.01	42.86
N0863	Cr_Uni_027568	F:TTGTTTGGCATGTTAGTTAGG	21	55.52	38.1	149	(TG)15
		R:CTTATTTCATGCCATTGTTCT	21	54.52	33.33
N0864	Cr_Uni_028772	F:GGCGTCTAAATAATGGTGTATT	22	55.11	36.36	144	(GT)15
		R:TGTCTTTCATTATGTGCACTG	21	54.79	38.1
N0865	Cr_Uni_029100	F:CATATATACGGCACACATGAA	21	54.57	38.1	155	(CA)15
		R:AAAATTATTCTGTGCTCAACG	21	54.77	33.33
N0866	Cr_Uni_029929	F:TTGTCATTCCTTCAACAAACT	21	54.85	33.33	158	(TC)19
		R:GCATTTTTACAGTGTTCCAAG	21	55.07	38.1
N0867	Cr_Uni_030018	F:TGTGTACCTGTGTTTGTGATG	21	55.34	42.86	149	(TG)15
		R:CAAACGTACGTATTTACTCTGC	22	54.52	40.91
N0868	Cr_Uni_030197	F:GCGCTTGTGTCTATTTTAACT	21	54.14	38.1	156	(CT)15
		R:TTCCCTTATAAGAACTCCAAAA	22	54.95	31.82
N0869	Cr_Uni_030359	F:TCGAGCCATTTTTATTAGTTG	21	54.88	33.33	166	(CA)15
		R:TAGTAGTGGTGGTCTCACCTG	21	55.25	52.38
N0870	Cr_Uni_032055	F:ATTGTCCATATTCTGGTGGT	20	54.21	40	150	(TC)15
		R:TCTTATTTACGAACACACACG	21	53.99	38.1
N0871	Cr_Uni_033247	F:ATCACGTTTTCATTCAGTTTG	21	55.31	33.33	151	(AG)15
		R:TCAAATGTTGTCGTTCTTCTT	21	55.02	33.33
N0872	Cr_Uni_033551	F:GTGACCATTTACCTCCTACCT	21	54.78	47.62	164	(AC)15
		R:AAGAAAAACATGGGAAAGAAG	21	55.21	33.33
N0873	Cr_Uni_034135	F:CATATGCATGAACACACACAC	21	55.74	42.86	175	(CA)15
		R:CCCTTTGCTCTGTGATTACTA	21	54.75	42.86
N0874	Cr_Uni_034556	F:GACCAGGAGAGGTAGACAATG	21	56.27	52.38	157	(GT)15
		R:CTCTGTCTCACTGCAGTCCT	20	55.53	55
N0875	Cr_Uni_035226	F:GCAAATACAAGAATACACATGC	22	55.04	36.36	151	(CA)15
		R:TCTGAAGAGAGACTGATGGAA	21	55.04	42.86
N0876	Cr_Uni_035809	F:CAGTGCATGACAGGAAAAA	19	55.64	42.11	142	(GA)15
		R:GGTCTTAAATTCCATTTGCTT	21	55.17	33.33
N0877	Cr_Uni_036098	F:GCCCATAAGAAAGAGAAGTTT	21	54.51	38.1	159	(GA)15
		R:TACATTTTCGGAAGTGTTCAG	21	55.48	38.1
N0878	Cr_Uni_036511	F:TACATGCGTTCTAAAAATGGT	21	55.04	33.33	145	(CT)15
		R:CAAATTTGCTGCATTATCTCT	21	54.84	33.33
N0879	Cr_Uni_036967	F:TAAACGTTGTTTCCATCCTTA	21	55.02	33.33	162	(GT)15
		R:GGGGATAGAATCTTCACTCAG	21	55.39	47.62
N0880	Cr_Uni_039153	F:TGACCTACAACCTCTGACATT	21	54.69	42.86	155	(AG)15
		R:ACCCATTCTTACACACTTTCA	21	54.72	38.1
N0881	Cr_Uni_040318	F:CAAGTGAATGTAACCCAAAAG	21	54.92	38.1	155	(TG)15
		R:ACACACAGACACACACACTTG	21	55.31	47.62
N0882	Cr_Uni_040351	F:AGAATGTTTAGGAGGGTGGT	20	55.16	45	152	(AG)15
		R:TCTTGTCTAATCACACTTTGCT	22	54.38	36.36
N0883	Cr_Uni_043841	F:ATCGATACCGATTTACTCCTT	21	54.58	38.1	152	(TG)15
		R:CTAAGCTTGGATCAGGAAAAT	21	55.32	38.1
N0884	Cr_Uni_044907	F:AAAGAGAGAGAGGGACAGAGA	21	54.87	47.62	175	(AG)15
		R:GACACTTACAGGCCTACACTG	21	54.99	52.38
N0885	Cr_Uni_045459	F:ATTCATTTGTGAGTGCATCTT	21	54.79	33.33	131	(TG)15
		R:TAATGGAGAATAATGGCAAAG	21	54.64	33.33
N0886	Cr_Uni_046495	F:TTCATGTACCAGGGTTATGTC	21	54.93	42.86	157	(TG)15
		R:CATTGAAGTGTGATGATGTTG	21	54.86	38.1
N0887	Cr_Uni_047293	F:ACACACACACACACACACATAC	22	54.99	45.45	144	(CA)15
		R:TTATCCTTGTTGACTCCTTTG	21	54.55	38.1
N0888	Cr_Uni_052591	F:CCAGTATTTGAAGCCTTATCC	21	55.59	42.86	170	(ATA)8
		R:GGATTGGGTGCAATATAAGTT	21	55.7	38.1
N0889	Cr_Uni_066542	F:AAGATGTCAGTCACTGTTTGC	21	55.36	42.86	160	(AC)16
		R:TGTAGTATGACCTGTCCTTGC	21	55.34	47.62
N0890	Cr_Uni_066746	F:AGTCCTTTGCTTTGTCTTTTT	21	55.04	33.33	160	(TG)15
		R:TTCTTGTTCTATCCAAATGTGA	22	54.98	31.82
N0891	Cr_Uni_067751	F:AGTAGTTTTGGGTTTTTGGTC	21	55	38.1	174	(GT)15
		R:CTCACATACACACACAAGCAC	21	55.05	47.62
N0892	Cr_Uni_068077	F:TATTTGAGTGTGTGCATGTGT	21	54.97	38.1	154	(TG)15
		R:GGTTTCTGCCATCTATTTTCT	21	55.15	38.1
N0893	Cr_Uni_069957	F:AGCTGATGATTGGTGTCTAAA	21	54.97	38.1	151	(GT)20
		R:CAAATTCCACACAAAGAACAC	21	55.64	38.1
N0894	Cr_Uni_072579	F:GCATTCCAACAACTTAGGATA	21	54.52	38.1	158	(TCA)9
		R:CCTGATTCTGCATGACTAACA	21	56.37	42.86
N0895	Cr_Uni_078853	F:TCATGGAATGATAAGCCTTTA	21	55.02	33.33	150	(AC)15
		R:AAAATTGTTTTGTAGGGAAGG	21	55.1	33.33
N0896	Cr_Uni_079387	F:AGATCAGCACAAAGATTCTGA	21	55.08	38.1	141	(CA)15
		R:GCTCAAAGGCCTTATTATTGT	21	55.35	38.1
N0897	Cr_Uni_079618	F:CCCAGAATGATAGAGAACAAA	21	54.47	38.1	163	(AC)15
		R:TGTGTGTATGTAGTGGTGGTG	21	55.2	47.62
N0898	Cr_Uni_138739	F:AAAAATGACGTTGTCTGGTC	20	55.11	40	127	(CA)15
		R:TTGTGTGTGTGTATGTGTGTG	21	54.46	42.86
N0899	Cr_Uni_147853	F:CTAAAATTCTGAGGGAACCAT	21	55.01	38.1	138	(GT)15
		R:TGACTATTGCATTTTACTCTCG	22	54.94	36.36
N0900	Cr_Uni_156350	F:TCAGTGACCGAATTGTAAAAC	21	55.31	38.1	166	(AG)15
		R:TGTATTTCTGACAAATCAAAGC	22	54.74	31.82
N0901	Cr_Uni_162059	F:ATGTATGATGAGGTCAGTTGG	21	54.91	42.86	150	(GT)15
		R:GATGACAGAGATCCATTCAAA	21	55.09	38.1
N0902	Cr_Uni_172526	F:AGAGGGAGAGAGAGACAGAGA	21	54.84	52.38	149	(AG)15
		R:TACACCACAACCTCTAGCACT	21	54.99	47.62
N0903	Cr_Uni_175083	F:CCACGTTTTTGTCTCTTTACA	21	55.56	38.1	145	(TG)20
		R:TCTCTCTCTCTCTCTCCCTTC	21	54.48	52.38
N0904	Cr_Uni_182146	F:CCCAGAATGATAGAGAACAAA	21	54.47	38.1	163	(AC)15
		R:TGTGTGTATGTAGTGGTGGTG	21	55.2	47.62
N0905	Cr_Uni_187954	F:AGTGACAAAGCCAGAATATGA	21	54.97	38.1	136	(GA)15
		R:ATGTGTGCACCTAAGAGCTAA	21	55.25	42.86
N0906	Cr_Uni_194440	F:TCTGTAGCAGTTCTGAAATCG	21	55.81	42.86	171	(CT)15
		R:AATGTGTGACTCGAATGAATC	21	55.03	38.1
N0907	Cr_Uni_195213	F:TCCATTGAAAACAAACTCAAC	21	55.28	33.33	132	(TG)15
		R:TTTGCCAACTGTACACTTTTT	21	55.15	33.33
N0908	Cr_Uni_196483	F:TTTAAAACTATAAAAGCCTGAGC	23	54.37	30.43	153	(GT)15
		R:TACTCTGCCATCTTTTACCAA	21	55.16	38.1
N0909	Cr_Uni_001735	F:TTCACCAATCTCTGAAGGATA	21	54.86	38.1	198	(TG)16
		R:ATCCATGAGCGTGTTTATTAT	21	53.93	33.33
N0910	Cr_Uni_002091	F:CCTCCCTCTATGCATCTTTAC	21	55.59	47.62	150	(TGAA)14
		R:GATGCCTCCAATACAAACATA	21	55.19	38.1
N0911	Cr_Uni_003628	F:AGGCATACTAACTTCCGTTTT	21	54.89	38.1	165	(TC)16
		R:TGAAAAAGCAGGTAATACGAG	21	54.93	38.1
N0912	Cr_Uni_003629	F:TTATCCGGCATTCAATAACTA	21	55.07	33.33	135	(GA)16
		R:AGAATGTTGCAAGGCATACTA	21	55.18	38.1
N0913	Cr_Uni_004694	F:GAAAGCATTCAGACACAAGAC	21	54.99	42.86	161	(CT)16
		R:GGTATGTCAGATTAGCTGTGC	21	54.99	47.62
N0914	Cr_Uni_010230	F:CCTTTTAGAAAGAGGTTCCAG	21	54.98	42.86	178	(TG)16
		R:CATGCAAATGACTGAATAAAAG	22	55.19	31.82
N0915	Cr_Uni_011075	F:TCTGTGTGTGTACACGTGAGT	21	54.93	47.62	169	(AG)28
		R:AGCCATTTTGTTCTTGTAGTG	21	54.66	38.1
N0916	Cr_Uni_011178	F:GTTCAAAATGTGAAGAAATGC	21	54.94	33.33	155	(TG)16
		R:GGCACATACACTTGACTCTGT	21	55.23	47.62
N0917	Cr_Uni_011271	F:TGCTGTTACAAGAAAAACACA	21	54.6	33.33	162	(TG)16
		R:TGTATGCTCCCATATAATGCT	21	54.92	38.1
N0918	Cr_Uni_011518	F:TCAGAGGAAGTGTTCTCAAAA	21	55.14	38.1	150	(AC)16
		R:CAATCACAGATTCACATCCTT	21	55.05	38.1
N0919	Cr_Uni_013128	F:CCTCTAGCACACAAGCATTAT	21	54.77	42.86	169	(CA)15
		R:CAACTCAGAGAGATGAAGCAT	21	54.64	42.86
N0920	Cr_Uni_013670	F:AACAAGGAACTTGGAGCTTAT	21	54.84	38.1	153	(GT)16
		R:CAAAGGTCAAAGAAACAATGA	21	55.45	33.33
N0921	Cr_Uni_014095	F:CACATCAAGCTCACTGGTAGT	21	55.41	47.62	152	(CA)16
		R:GCTTCTAAGGTACATGGTTCA	21	54.58	42.86
N0922	Cr_Uni_014596	F:CAAGCACTGAGAGAGAGAGAG	21	54.58	52.38	162	(AG)10
		R:GTTGAGCTACAGAGCTGAATG	21	55.37	47.62
N0923	Cr_Uni_015079	F:GTTTTCGTCGTTATGTCTTTC	21	54.15	38.1	129	(TCG)8
		R:GATGATGATGACGATGATGA	20	55	40
N0924	Cr_Uni_015925	F:CTTCAAGAGATGGACAGTCAG	21	54.99	47.62	137	(TG)16
		R:AAGTGTTGAAGATGGATAGCA	21	54.97	38.1
N0925	Cr_Uni_020605	F:CTTTTGGATTTTATGGTGTTG	21	54.87	33.33	151	(TC)16
		R:GGTTTAGAGGAGGATGTGAGT	21	54.88	47.62
N0926	Cr_Uni_020900	F:GAGACAGACATGCACATACAA	21	54.56	42.86	139	(CA)16
		R:TCTGTTTTCTGGAGATCTGTG	21	55.44	42.86
N0927	Cr_Uni_021352	F:ATACCAACTCAACATTGATGC	21	55.09	38.1	161	(CA)16
		R:TTTTCACGAGAAGAAATCGTA	21	55.29	33.33
N0928	Cr_Uni_022644	F:TATGTTTGCACACTCACAGAA	21	55.3	38.1	158	(AC)16
		R:AACTTCCCACAGTTGTAAAATC	22	55.01	36.36
N0929	Cr_Uni_023102	F:AACTGGTGTATCAAACCTCTG	21	54.29	42.86	155	(CA)16
		R:TTGAATGAGCTTGTGTATGTG	21	54.79	38.1
N0930	Cr_Uni_024300	F:ATGTAGGAGGGTGTATGTGTG	21	54.87	47.62	166	(GT)16
		R:ACGCTATTGGTTGAACTTTTT	21	55.72	33.33
N0931	Cr_Uni_025188	F:TACACGTAAAGCCAAGCTG	19	55.14	47.37	150	(GA)16
		R:TTGTAGTGGTTTTGTATCAAGC	22	54.7	36.36
N0932	Cr_Uni_025780	F:ACTTAAGGCGAGTTACCTGAT	21	54.87	42.86	149	(GA)16
		R:TCTCTGTCTCTGTCACTGTCC	21	55.32	52.38
N0933	Cr_Uni_025981	F:GTTTGTATGTGTAGGTGAATGC	22	54.79	40.91	150	(TG)16
		R:AGTGTCACATGGACAGTTCAG	21	56.05	47.62
N0934	Cr_Uni_026046	F:AATTTGGGATCTAGGATTTTG	21	54.95	33.33	156	(CA)16
		R:TATTGTCTCCCGAGACTGC	19	56.29	52.63
N0935	Cr_Uni_026725	F:ACTCAAGCACATACACACACA	21	55.05	42.86	173	(CA)16
		R:CACAACTCTAAACACTGCACA	21	54.94	42.86
N0936	Cr_Uni_026879	F:GAATAGGAGGGGAAGAAAACT	21	55.61	42.86	139	(CA)16
		R:CATGTTAAAGTGAGTGTGTGC	21	54.24	42.86
N0937	Cr_Uni_027234	F:AGATCACATGATGCATTTTTC	21	55.13	33.33	159	(GT)16
		R:AATAGGAAATGGATGAACACA	21	54.58	33.33
N0938	Cr_Uni_027615	F:TGCTGTAGGACATAGAGATCC	21	54.45	47.62	142	(AC)10
		R:GCCCCTGTGTGTGCTTGC	18	64	66.67
N0939	Cr_Uni_027746	F:GCCTATGTACCACAATGAAAC	21	54.69	42.86	181	(TC)16
		R:TTCAAGGATTTCTATGCTGAG	21	54.79	38.1
N0940	Cr_Uni_027776	F:ATTTTCTCTTCCATGCCTAGT	21	54.76	38.1	151	(AC)16
		R:GCCCTGGATGATAAATATAAAA	22	55.1	31.82
N0941	Cr_Uni_028355	F:GCACTCAGTATGCTACTTTCG	21	55.41	47.62	149	(CT)16
		R:GGATTCACAGATGGACAAAAT	21	56.42	38.1
N0942	Cr_Uni_028409	F:TGTGTGTGTAAGTGAGTGGTG	21	55.42	47.62	145	(GT)16
		R:ACTGCATCGTGTACAAATCTT	21	54.91	38.1
N0943	Cr_Uni_028980	F:CTCATAGAAGCCCTTGTCTCT	21	55.38	47.62	153	(TG)16
		R:CCCTGGTATAACAATGACTGA	21	55.11	42.86
N0944	Cr_Uni_029615	F:CTGAAGCTGTTGTCAATCTTT	21	54.76	38.1	131	(AAC)10
		R:ACGGTGATGGTACATTAAATC	21	54.06	38.1
N0945	Cr_Uni_030296	F:TTAAGATTGAGCTCTGGTCTG	21	54.85	42.86	156	(GT)21
		R:AGGCAGACAAACAGAAATACA	21	55.05	38.1
N0946	Cr_Uni_030660	F:CTCTCGATTTGACATCTATGC	21	55.05	42.86	166	(AC)16
		R:AATTCCAATGACAAAACACTG	21	55.15	33.33
N0947	Cr_Uni_031142	F:CAGAGGAGAAGCTAACAACAA	21	54.94	42.86	154	(TCA)16
		R:GCATTAACTTGGTGTTCTGTC	21	54.88	42.86
N0948	Cr_Uni_032526	F:GATCAAAGCTTCAAAAACAAC	21	54.27	33.33	145	(TG)16
		R:GAAGCTCAGCATTTTCAGTT	20	54.82	40
N0949	Cr_Uni_032579	F:CTGTACTTGAGTAAGCCCAGA	21	54.81	47.62	146	(GT)16
		R:TGGAGGAAATTTTCATATCAC	21	54.24	33.33
N0950	Cr_Uni_033359	F:TGCACAATTATACACACCTGA	21	55.09	38.1	145	(CA)16
		R:TATCAATCAGTCCCTTGGATA	21	54.67	38.1
N0951	Cr_Uni_033428	F:AGGCTACGTGTTTGTGTGTAT	21	54.87	42.86	157	(GT)16
		R:GGATTATTTCGACACTGATTG	21	54.74	38.1
N0952	Cr_Uni_033717	F:CTAACCTCCCTCCTACAGAAA	21	55.24	47.62	118	(GA)16
		R:CAAGTAGCGAGACCAGAATC	20	55.11	50
N0953	Cr_Uni_033881	F:AGGCTGGTTTTTGATTTGTAT	21	55.5	33.33	152	(GT)16
		R:TTAGGTCTTTTCACACACACA	21	54.22	38.1
N0954	Cr_Uni_034530	F:ATCCAATCTGACTGATCTCCT	21	55.2	42.86	133	(CT)16
		R:ACCTATTTGTTGGGTTTTTGT	21	55.27	33.33
N0955	Cr_Uni_036244	F:GTCACTACACAAAACCGCTAC	21	55	47.62	162	(CT)16
		R:GGAGAGAAAGGTTCAAAAAGA	21	55.32	38.1
N0956	Cr_Uni_036270	F:CCACCATTTTACTTTGACATT	21	54.29	33.33	186	(GT)16
		R:GTAGATCCTACTGCTGGTGTG	21	54.9	52.38
N0957	Cr_Uni_036778	F:ATTTTATTCATCAGCTGCGTA	21	55.27	33.33	154	(GT)16
		R:TCAAGTACAGAGGACACCAAC	21	55.2	47.62
N0958	Cr_Uni_037513	F:AAGAGGAATTGTTTCTGCTCT	21	54.94	38.1	149	(GA)16
		R:TACTGAGGCACAGTTGAAAAT	21	55.05	38.1
N0959	Cr_Uni_040033	F:AGGCAATTTTGCTATTTCAC	20	54.66	35	142	(CA)16
		R:ATAGCAGCCCTTGTCTCTAGT	21	55.01	47.62
N0960	Cr_Uni_040271	F:CAAAATACCACTTCAGACCAG	21	54.9	42.86	153	(TG)16
		R:AGTGTTTGTCATCAAATGAGC	21	55.29	38.1
N0961	Cr_Uni_041040	F:AGCAACACCTTTACAAACAAA	21	55.15	33.33	166	(CT)16
		R:GGGGAATTTTAAGAAAGAGAG	21	54.06	38.1
N0962	Cr_Uni_043364	F:TTCAGTTCTCCCAATACAAAA	21	54.97	33.33	174	(TG)16
		R:ACAAGCACAAGATGATACAGC	21	55.49	42.86
N0963	Cr_Uni_044623	F:TTTGTAGGCAAGAAAATGCTA	21	55.48	33.33	149	(GA)16
		R:ATGCATCTCCAATGAGTTAAA	21	54.91	33.33
N0964	Cr_Uni_044965	F:TCCCTGTATTTACCTCACCTT	21	55.35	42.86	154	(CT)16
		R:TGATTGGCTAATTGAGAGAGA	21	55.19	38.1
N0965	Cr_Uni_048219	F:CAACAGCTTTAGATCAAGTGG	21	55.23	42.86	139	(CA)16
		R:TGTGAATGAGCATGGATATTT	21	55.6	33.33
N0966	Cr_Uni_063633	F:AATGTACTGGATTGGACAGTG	21	55	42.86	164	(TG)16
		R:GCATATGCAAACACAAACATA	21	54.78	33.33
N0967	Cr_Uni_067646	F:GAATCAAGTTTTTGCATGTGT	21	55.3	33.33	149	(AG)16
		R:GTGGCAATCTAAGAAAAACAA	21	54.73	33.33
N0968	Cr_Uni_067856	F:AGAACTCTCGAGGGAGAATC	20	55.06	50	178	(GTG)7
		R:TATCCTTCCTCTCTCCTCTTC	21	54.33	47.62
N0969	Cr_Uni_067966	F:GTGCACATATGCCTACACTTA	21	53.92	42.86	129	(CA)16
		R:AAGGAGTGGGTTATTCCATAC	21	54.72	42.86
N0970	Cr_Uni_068395	F:AGGATTCCCACACAATGAT	19	55.04	42.11	150	(CT)16
		R:GGATTGATAGTTATTGGCAGA	21	54.44	38.1
N0971	Cr_Uni_069652	F:AGGCTGGTTTTTGATTTGTAT	21	55.5	33.33	152	(GT)16
		R:TTAGGTCTTTTCACACACACA	21	54.22	38.1
N0972	Cr_Uni_070377	F:TGCCTTACTTCTTGTTGCTAT	21	54.52	38.1	152	(GT)16
		R:TTCCTGCTGTGCTATTTTTAG	21	55.09	38.1
N0973	Cr_Uni_107898	F:GGTGTTAGAAAGGAAAGTTGC	21	55.69	42.86	138	(TG)16
		R:CCGACGAATGCGCACCTG	18	67.36	66.67
N0974	Cr_Uni_146782	F:ACAGTTGTCCTTCCTAAAACC	21	54.98	42.86	148	(GT)16
		R:CAGGCACAGAAGAACAGTTTA	21	55.72	42.86
N0975	Cr_Uni_146785	F:ACAGTTGTCCTTCCTAAAACC	21	54.98	42.86	148	(GT)16
		R:CAGGCACAGAAGAACAGTTTA	21	55.72	42.86
N0976	Cr_Uni_156464	F:ACACATGCAGTCTCACACAT	20	54.71	45	151	(AC)16
		R:GAGACAGTTGTTCCCTCTTCT	21	55.07	47.62
N0977	Cr_Uni_157130	F:TATCAGTGTCAGAGGCTTTGT	21	55.04	42.86	143	(GT)16
		R:GAGAGTGAAAAGGAGCTGAAT	21	55.33	42.86
N0978	Cr_Uni_160997	F:TTATGCAACACCCTACAAAAT	21	54.89	33.33	146	(TCA)7
		R:ATGAAAAGTTCTTGCATCTCA	21	55.1	33.33
N0979	Cr_Uni_161670	F:GTGAATATGCCACCATTTTAG	21	54.81	38.1	155	(GT)16
		R:CTTTTTCTCTCTCACATGCAC	21	55.17	42.86
N0980	Cr_Uni_164262	F:TCTTAAATGGTTCAAGAGTACA	22	51.96	31.82	170	(CA)16
		R:TGAGGTATGCCATTAAATGAT	21	54.72	33.33
N0981	Cr_Uni_171069	F:GTCACTACACAAAACCGCTAC	21	55	47.62	162	(CT)16
		R:GGAGAGAAAGGTTCAAAAAGA	21	55.32	38.1
N0982	Cr_Uni_172250	F:CGATTTCGATTAGAAGGAGAT	21	55.24	38.1	155	(TG)16
		R:GAAGACAACTGAAAAGGACAA	21	54.56	38.1
N0983	Cr_Uni_172670	F:ATGAGAGAGAGGGAGAGAGTG	21	55.15	52.38	151	(TG)16
		R:TGAAATGTTAATTAGCGATGG	21	55.53	33.33
N0984	Cr_Uni_175559	F:AAGCATAAGAAGCCAAAAGAT	21	55.08	33.33	169	(AC)16
		R:GTGTGTGTTTGTGTGTGTGTT	21	55.12	42.86
N0985	Cr_Uni_176701	F:TCATGTAAACAGTCATTGCAC	21	54.6	38.1	159	(CA)12
		R:AGTGTGTGTGTGTGTGTGTGT	21	55.53	47.62
N0986	Cr_Uni_179550	F:TGTTGTTGAGCATGTGGAT	19	55.77	42.11	143	(GT)16
		R:ACGCACACAAACACACAG	18	54.65	50
N0987	Cr_Uni_180583	F:GTGTATGTGTGGAGGGTAAGA	21	55	47.62	172	(GA)16
		R:CAGTTATGCCTTAAACCATTG	21	55.05	38.1
N0988	Cr_Uni_198686	F:AAGTGTTGAAGATGGATAGCA	21	54.97	38.1	137	(CA)16
		R:CTTCAAGAGATGGACAGTCAG	21	54.99	47.62
N0989	Cr_Uni_207117	F:ATTGAGTTCCTAACTGCTTCC	21	55.22	42.86	147	(GT)16
		R:ATCATCCAGTGCTCATACAAC	21	55.07	42.86
N0990	Cr_Uni_000585	F:TGCTAGAGGTAAAAGTGCTGT	21	54.57	42.86	151	(AC)17
		R:CCACTGAAGCTTTAGATGAAA	21	54.88	38.1
N0991	Cr_Uni_002213	F:GCTCACACACTATCACACACA	21	55.5	47.62	170	(CA)17
		R:TAAGAATTATTGGATGGATGG	21	54.25	33.33
N0992	Cr_Uni_002547	F:AAGTACACACGATCAAGCAAT	21	54.91	38.1	135	(CA)17
		R:CATTTATGTGTTTCGGGTTT	20	55.1	35
N0993	Cr_Uni_002587	F:TTTCAATTGAGACCATCATTC	21	55.11	33.33	159	(TC)21
		R:AACATACACCCACACTCAAAC	21	54.9	42.86
N0994	Cr_Uni_002972	F:TCGTTTCGATCTCTGTCTAAA	21	55.28	38.1	142	(CA)17
		R:CAGAAGGAGTTTTAGTAAATCCA	23	54.67	34.78
N0995	Cr_Uni_003901	F:GAGGTTTTTATGCTCATCATT	21	53.61	33.33	137	(TG)17
		R:AAAGCGTAGATCACATGAAAG	21	54.74	38.1
N0996	Cr_Uni_006454	F:TCTTTTGTCTCTGTCAGCATT	21	55.17	38.1	129	(AC)17
		R:GTAGTTGCAAGTTTTCCATTG	21	55.07	38.1
N0997	Cr_Uni_006713	F:TTTACATACATAGGGGCTCTG	21	54.57	42.86	153	(TG)17
		R:TACTCGTATCCACGCAGTATT	21	55.06	42.86
N0998	Cr_Uni_007680	F:AGTGACGGGTTTATTTTGAAT	21	55.35	33.33	136	(GT)17
		R:AAATAAGTTTGTGCTTGGTGA	21	55.07	33.33
N0999	Cr_Uni_007840	F:CATTTATGTGTTTCGGGTTT	20	55.1	35	135	(TG)17
		R:AAGTACACACGATCAAGCAAT	21	54.91	38.1
[truncated: 3,746 more rows]
